# Supplementary material for: Why people select the outpatient clinic of medical centers: a nationwide analysis in Taiwan
Source: PeerJ. 2020 Aug 27;8:e9829. doi: 10.7717/peerj.9829 (PMC7456533; doi:10.7717/peerj.9829)
Supplement: Supplemental Information 1 [file peerj-08-9829-s001.xlsx]

## Sheet: 987_MEDICAL CHOICE
NO	EXP_LOC	EXP_HOSP	EXP_MC	EXP2LOC	EXP2HOSP	EXP2MC	FAM_GP	Nsex	Nage	Narea	Narea2	Nmarried	Nincome	Nedu	YwhenSIC	YwhenACU	Y2_SICMC	HiCopay	f_dz_sev	f_h_repu	f_h_imag	f_h_traf	f_h_lab	f_h_drug	f_h_spec	f_h_cost	f_h_chro	f_h_kind	f_f_sugg	f_p_exp	f_p_wait	f_d_exce	f_d_kind	f_d_hurr	f_d_pati	f_d_trus	f_d_repu	f_d_ima	ffdz_sev	ffh_repu	ffh_imag	ffh_traf	ffh_lab	ffh_drug	ffh_spec	ffh_cost	ffh_chro	ffh_kind	fff_sugg
1	3	3	4	0	0	1	1	0	49	0	1	1	0	1	1	2	0	0	5	4	3	3	4	4	5	3	3	3	3	4	4	5	4	4	5	5	3	3	1	1	0	0	1	1	1	0	0	0	0
2	4	3	3	1	0	0	0	0	22	0	0	0	0	1	1	2	0	1	5	3	3	5	4	4	3	1	1	4	4	5	5	4	4	5	5	5	3	3	1	0	0	1	1	1	0	0	0	1	1
3	3	3	3	0	0	0	1	0	40	2	1	1	1	0	1	1	0	0	5	2	2	2	5	5	5	2	2	5	2	2	4	5	5	5	5	5	4	4	1	0	0	0	1	1	1	0	0	1	0
4	4	4	0	1	1	0	0	1	50	2	1	1	1	0	1	1	0	0	4	3	3	4	4	4	3	3	3	4	4	4	4	4	5	4	4	4	3	3	1	0	0	1	1	1	0	0	0	1	1
5	4	4	4	1	1	1	1	0	31	0	1	0	1	0	1	2	0	0	3	3	3	3	4	3	3	3	3	5	3	3	3	3	4	5	5	5	3	3	0	0	0	0	1	0	0	0	0	1	0
6	4	4	4	1	1	1	1	1	56	2	1	0	1	0	1	1	0	0	5	3	2	2	5	5	5	2	5	5	1	4	3	5	4	5	5	5	2	2	1	0	0	0	1	1	1	0	1	1	0
7	5	5	5	1	1	1	1	0	40	3	0	1	1	0	1	2	0	0	4	4	4	4	4	4	4	4	4	4	3	4	4	4	4	4	5	5	4	4	1	1	1	1	1	1	1	1	1	1	0
8	5	5	5	1	1	1	1	1	40	0	1	1	1	0	1	1	0	1	4	4	4	4	4	4	4	4	4	4	4	4	4	4	4	4	4	4	4	4	1	1	1	1	1	1	1	1	1	1	1
9	3	3	0	0	0	0	0	0	30	1	0	0	1	1	1	2	0	0	3	3	3	4	4	4	4	4	4	4	3	4	4	4	4	4	4	4	3	3	0	0	0	1	1	1	1	1	1	1	0
10	3	3	3	0	0	0	0	0	25	0	1	0	1	1	1	3	0	1	4	3	3	4	3	4	2	2	3	3	3	3	4	4	4	3	3	3	3	3	1	0	0	1	0	1	0	0	0	0	0
11	3	3	3	0	0	0	1	0	39	0	0	1	1	1	1	1	0	1	5	1	1	5	5	5	5	5	5	5	3	3	3	3	5	5	5	5	1	1	1	0	0	1	1	1	1	1	1	1	0
12	3	3	4	0	0	1	0	1	27	2	0	0	1	1	1	2	0	0	5	3	4	2	4	2	3	1	1	4	1	5	3	3	4	5	5	5	4	4	1	0	1	0	1	0	0	0	0	1	0
13	4	3	3	1	0	0	1	0	30	2	0	1	1	1	1	2	0	1	4	4	4	4	4	4	4	4	4	4	4	4	4	4	4	4	4	4	4	4	1	1	1	1	1	1	1	1	1	1	1
14	4	4	3	1	1	0	0	0	30	2	1	0	1	1	1	3	0	1	5	4	4	5	4	4	4	5	5	5	5	5	5	5	5	5	5	5	4	4	1	1	1	1	1	1	1	1	1	1	1
15	4	4	3	1	1	0	1	0	49	2	0	1	1	1	1	2	0	1	5	4	5	5	5	5	5	5	5	5	3	5	3	5	5	5	5	5	4	4	1	1	1	1	1	1	1	1	1	1	0
16	5	4	3	1	1	0	1	1	50	0	1	1	1	1	1	1	0	0	5	4	4	5	5	4	4	4	5	5	4	5	5	5	5	5	5	5	4	4	1	1	1	1	1	1	1	1	1	1	1
17	5	4	4	1	1	1	0	0	57	2	1	0	1	1	1	2	0	1	3	1	1	5	3	1	3	1	1	1	1	3	5	3	5	5	5	5	1	1	0	0	0	1	0	0	0	0	0	0	0
18	5	4	4	1	1	1	1	1	26	3	0	1	1	1	1	2	0	1	5	5	4	5	5	5	5	5	5	5	5	5	5	5	5	5	5	5	5	5	1	1	1	1	1	1	1	1	1	1	1
19	3	3	3	0	0	0	0	0	31	0	1	0	1	2	1	2	0	0	5	4	4	4	4	4	4	3	3	3	4	4	4	4	3	3	3	4	3	3	1	1	1	1	1	1	1	0	0	0	1
20	4	4	3	1	1	0	1	1	52	0	0	1	2	0	1	1	0	0	5	5	5	5	5	5	5	5	5	5	5	5	5	5	5	5	5	5	5	5	1	1	1	1	1	1	1	1	1	1	1
21	5	5	5	1	1	1	1	0	44	1	0	1	2	0	1	1	0	1	3	3	3	3	3	4	3	5	5	5	3	4	4	3	5	3	5	5	3	3	0	0	0	0	0	1	0	1	1	1	0
22	0	0	0	0	0	0	1	0	23	0	1	0	2	1	1	2	0	1	5	2	3	4	4	4	4	2	2	2	3	4	2	3	2	2	4	4	3	2	1	0	0	1	1	1	1	0	0	0	0
23	3	0	4	0	0	1	0	0	27	0	1	0	2	1	1	3	0	1	5	5	3	4	5	5	4	2	2	3	4	4	4	5	4	5	5	5	4	2	1	1	0	1	1	1	1	0	0	0	1
24	3	2	2	0	0	0	0	1	31	0	1	1	2	1	1	1	0	0	4	1	4	4	4	4	4	4	4	1	3	5	5	4	4	4	5	5	1	1	1	0	1	1	1	1	1	1	1	0	0
25	3	3	3	0	0	0	1	0	32	3	0	0	2	1	1	1	0	0	3	3	2	4	4	4	4	4	4	4	3	4	5	3	4	4	4	4	3	2	0	0	0	1	1	1	1	1	1	1	0
26	3	3	3	0	0	0	1	1	37	0	0	0	2	1	1	2	0	0	3	3	4	5	5	5	3	5	5	3	5	5	4	5	4	5	5	5	3	2	0	0	1	1	1	1	0	1	1	0	1
27	3	3	3	0	0	0	1	0	38	1	0	1	2	1	1	2	0	1	3	5	3	3	5	4	5	5	4	5	3	5	4	4	4	5	5	5	4	4	0	1	0	0	1	1	1	1	1	1	0
28	3	3	3	0	0	0	0	1	22	0	0	0	2	1	1	1	0	0	4	3	3	4	4	5	4	3	3	4	3	5	4	5	5	4	5	5	3	3	1	0	0	1	1	1	1	0	0	1	0
29	3	3	3	0	0	0	0	0	34	0	0	0	2	1	1	1	0	1	4	4	4	4	4	3	4	5	5	4	3	3	4	4	4	4	4	4	4	4	1	1	1	1	1	0	1	1	1	1	0
30	3	3	3	0	0	0	1	0	54	0	1	0	2	1	1	2	0	0	4	4	4	4	4	4	4	3	3	4	3	4	4	4	4	4	4	4	3	4	1	1	1	1	1	1	1	0	0	1	0
31	3	3	3	0	0	0	1	1	39	0	1	1	2	1	1	3	0	0	5	1	1	5	4	4	2	3	5	3	5	5	4	5	5	5	5	5	3	3	1	0	0	1	1	1	0	0	1	0	1
32	3	3	3	0	0	0	0	0	36	0	1	1	2	1	1	1	0	0	5	4	4	4	4	4	4	4	4	3	2	3	3	5	4	4	5	5	4	3	1	1	1	1	1	1	1	1	1	0	0
33	3	3	3	0	0	0	1	0	37	0	1	1	2	1	1	1	0	0	5	4	4	4	5	5	5	5	5	5	3	5	5	5	5	5	5	5	4	4	1	1	1	1	1	1	1	1	1	1	0
34	3	3	3	0	0	0	0	1	32	0	0	0	2	1	1	1	0	0	5	5	4	5	5	5	4	3	4	5	3	4	5	5	5	5	5	5	3	3	1	1	1	1	1	1	1	0	1	1	0
35	3	3	4	0	0	1	1	1	37	0	1	1	2	1	1	2	0	1	4	1	2	4	3	5	4	4	4	5	3	4	5	5	5	5	4	5	2	3	1	0	0	1	0	1	1	1	1	1	0
36	3	4	3	0	1	0	0	0	34	2	0	0	2	1	1	2	0	0	4	3	3	4	4	4	4	2	3	5	3	4	4	4	5	5	5	5	3	3	1	0	0	1	1	1	1	0	0	1	0
37	3	4	3	0	1	0	1	0	35	3	0	1	2	1	1	2	0	0	4	3	3	4	5	4	4	3	3	4	4	4	4	4	4	5	5	4	3	3	1	0	0	1	1	1	1	0	0	1	1
38	3	4	3	0	1	0	0	0	35	0	0	1	2	1	1	2	0	1	4	4	4	5	5	5	5	4	5	4	4	5	5	5	5	5	5	5	4	3	1	1	1	1	1	1	1	1	1	1	1
39	3	4	4	0	1	1	1	0	41	3	0	1	2	1	1	2	0	1	5	3	3	4	4	3	4	4	4	5	5	5	4	4	5	5	5	5	5	5	1	0	0	1	1	0	1	1	1	1	1
40	4	3	3	1	0	0	1	0	38	2	1	1	2	1	1	1	0	0	3	1	1	3	4	4	4	1	3	4	1	3	5	5	5	5	5	5	1	1	0	0	0	0	1	1	1	0	0	1	0
41	4	3	3	1	0	0	1	1	36	2	0	1	2	1	1	2	0	1	5	1	1	3	5	3	3	3	3	5	4	5	5	5	5	5	5	5	3	3	1	0	0	0	1	0	0	0	0	1	1
42	4	3	3	1	0	0	1	1	35	3	0	1	2	1	1	2	0	0	5	1	4	5	3	3	5	3	1	5	1	5	3	5	5	5	5	5	2	2	1	0	1	1	0	0	1	0	0	1	0
43	4	3	3	1	0	0	1	0	36	0	1	1	2	1	1	3	0	0	5	3	3	5	5	5	5	3	3	4	3	4	4	4	4	5	5	5	3	3	1	0	0	1	1	1	1	0	0	1	0
44	4	3	3	1	0	0	1	0	41	0	1	1	2	1	1	2	0	1	5	4	4	4	4	4	3	4	4	5	5	5	5	5	5	5	5	5	5	3	1	1	1	1	1	1	0	1	1	1	1
45	4	3	3	1	0	0	1	1	44	0	1	1	2	1	1	1	0	0	5	4	4	5	4	4	3	5	3	5	3	4	5	5	4	4	4	4	3	3	1	1	1	1	1	1	0	1	0	1	0
46	4	3	3	1	0	0	1	1	35	2	0	1	2	1	1	1	0	0	5	5	5	3	5	5	5	3	3	5	3	5	5	5	5	5	5	5	5	5	1	1	1	0	1	1	1	0	0	1	0
47	4	3	4	1	0	1	1	1	29	0	0	1	2	1	1	2	0	1	4	4	3	4	4	3	4	4	2	4	4	4	3	4	4	4	4	4	2	2	1	1	0	1	1	0	1	1	0	1	1
48	4	3	4	1	0	1	1	0	49	3	0	1	2	1	1	2	0	1	5	3	3	4	4	3	3	3	5	5	2	4	3	4	5	4	5	5	3	3	1	0	0	1	1	0	0	0	1	1	0
49	4	4	0	1	1	0	1	1	28	0	0	1	2	1	1	1	0	0	3	3	3	3	3	3	3	2	1	3	2	3	2	4	4	4	4	4	3	3	0	0	0	0	0	0	0	0	0	0	0
50	4	4	0	1	1	0	0	0	33	0	1	1	2	1	1	2	0	0	4	4	4	5	5	5	5	3	4	5	4	4	5	5	4	4	5	5	4	4	1	1	1	1	1	1	1	0	1	1	1
51	4	4	0	1	1	0	1	0	35	3	0	1	2	1	1	1	0	1	5	5	5	3	4	5	5	3	5	5	4	5	5	5	5	5	5	5	4	4	1	1	1	0	1	1	1	0	1	1	1
52	4	4	2	1	1	0	1	0	36	3	0	0	2	1	1	2	0	0	5	2	2	5	3	3	3	3	3	4	3	4	4	5	5	5	5	5	3	3	1	0	0	1	0	0	0	0	0	1	0
53	4	4	3	1	1	0	1	0	47	0	1	1	2	1	1	3	0	1	3	3	2	3	3	3	3	3	3	4	3	4	4	4	5	5	5	5	3	3	0	0	0	0	0	0	0	0	0	1	0
54	4	4	3	1	1	0	1	0	53	0	0	1	2	1	1	1	0	0	3	4	3	5	5	5	4	4	3	4	4	4	5	5	4	4	4	5	3	3	0	1	0	1	1	1	1	1	0	1	1
55	4	4	3	1	1	0	1	1	33	0	1	0	2	1	1	1	0	0	4	3	3	4	4	4	4	4	4	4	3	4	3	4	4	2	3	4	3	3	1	0	0	1	1	1	1	1	1	1	0
56	4	4	3	1	1	0	1	1	47	0	0	1	2	1	1	2	0	0	4	4	3	4	4	4	4	4	4	4	4	4	4	4	4	4	4	4	3	3	1	1	0	1	1	1	1	1	1	1	1
57	4	4	3	1	1	0	1	0	47	1	0	0	2	1	1	2	0	0	5	3	3	4	3	4	5	4	4	4	4	4	4	4	4	4	4	4	3	3	1	0	0	1	0	1	1	1	1	1	1
58	4	4	3	1	1	0	0	0	35	0	1	1	2	1	1	1	0	0	5	3	3	5	3	5	3	3	3	3	3	5	3	3	3	5	5	5	3	3	1	0	0	1	0	1	0	0	0	0	0
59	4	4	3	1	1	0	1	0	38	0	1	1	2	1	1	1	0	0	5	3	3	5	4	5	4	3	5	5	4	4	4	4	4	4	5	4	4	4	1	0	0	1	1	1	1	0	1	1	1
60	4	4	3	1	1	0	1	0	37	0	1	1	2	1	1	2	0	0	5	3	3	5	5	4	5	2	2	4	3	3	4	4	4	4	5	4	3	3	1	0	0	1	1	1	1	0	0	1	0
61	4	4	3	1	1	0	1	1	38	0	1	1	2	1	1	3	0	1	5	4	4	5	5	5	5	4	4	4	4	4	5	5	5	5	5	5	4	4	1	1	1	1	1	1	1	1	1	1	1
62	4	4	4	1	1	1	1	0	38	2	1	1	2	1	1	1	0	0	2	3	3	3	3	3	3	3	4	4	3	3	3	4	4	5	5	5	4	3	0	0	0	0	0	0	0	0	1	1	0
63	4	4	4	1	1	1	0	0	29	1	0	0	2	1	1	1	0	0	4	2	2	3	4	5	4	4	4	5	3	4	5	5	5	5	5	5	3	3	1	0	0	0	1	1	1	1	1	1	0
64	4	4	4	1	1	1	1	0	55	2	0	1	2	1	1	2	0	1	4	2	3	4	4	4	4	3	3	4	3	4	4	3	4	4	4	4	3	3	1	0	0	1	1	1	1	0	0	1	0
65	4	4	4	1	1	1	0	0	51	1	0	0	2	1	1	2	0	0	4	3	3	4	4	4	4	3	4	4	3	4	4	4	4	4	4	4	3	3	1	0	0	1	1	1	1	0	1	1	0
66	4	4	4	1	1	1	1	0	27	0	0	0	2	1	1	2	0	1	4	3	3	5	4	4	3	4	3	4	4	5	3	4	4	5	5	5	3	3	1	0	0	1	1	1	0	1	0	1	1
67	4	4	4	1	1	1	0	1	43	0	1	0	2	1	1	2	0	0	4	3	4	5	4	4	3	3	4	5	4	4	4	3	4	5	5	5	3	4	1	0	1	1	1	1	0	0	1	1	1
68	4	4	4	1	1	1	1	0	46	0	1	1	2	1	1	2	0	0	4	4	3	4	4	4	3	3	3	4	3	4	3	4	4	3	4	4	3	3	1	1	0	1	1	1	0	0	0	1	0
69	4	4	4	1	1	1	0	1	22	0	1	1	2	1	1	2	0	1	4	4	3	5	4	4	4	3	3	4	4	3	4	4	4	4	4	4	3	3	1	1	0	1	1	1	1	0	0	1	1
70	4	4	4	1	1	1	1	0	31	2	0	0	2	1	1	1	0	0	5	3	1	5	3	3	4	1	5	1	5	5	3	3	1	1	5	5	1	1	1	0	0	1	0	0	1	0	1	0	1
71	4	4	4	1	1	1	0	1	30	0	1	0	2	1	1	2	0	1	5	4	3	4	4	4	4	3	3	4	4	4	5	4	4	4	5	4	3	3	1	1	0	1	1	1	1	0	0	1	1
72	4	4	4	1	1	1	0	1	24	1	0	0	2	1	1	2	0	0	5	4	3	5	4	5	5	3	1	4	3	5	5	4	5	2	5	5	3	3	1	1	0	1	1	1	1	0	0	1	0
73	4	4	4	1	1	1	0	0	27	1	0	0	2	1	1	2	0	0	5	4	4	5	3	4	3	4	3	4	3	5	5	5	3	5	5	5	1	1	1	1	1	1	0	1	0	1	0	1	0
74	4	4	4	1	1	1	1	0	24	2	1	0	2	1	1	1	0	0	5	5	5	5	5	5	5	3	4	5	4	5	3	5	5	5	5	5	4	3	1	1	1	1	1	1	1	0	1	1	1
75	4	4	4	1	1	1	1	1	27	0	0	0	2	1	1	1	0	0	5	5	5	5	5	5	5	3	5	5	5	5	5	5	5	5	5	5	5	5	1	1	1	1	1	1	1	0	1	1	1
76	4	4	5	1	1	1	1	0	36	0	0	1	2	1	1	1	0	0	5	4	4	5	5	3	5	3	3	4	4	5	5	5	4	5	5	5	4	4	1	1	1	1	1	0	1	0	0	1	1
77	4	5	3	1	1	0	0	0	35	0	1	0	2	1	1	3	0	0	4	5	1	3	4	3	5	3	1	5	4	4	4	3	3	4	5	5	3	1	1	1	0	0	1	0	1	0	0	1	1
78	4	5	4	1	1	1	1	0	40	3	0	1	2	1	1	1	0	0	5	4	4	4	5	4	5	3	4	5	4	5	4	4	5	5	5	5	4	3	1	1	1	1	1	1	1	0	1	1	1
79	4	5	5	1	1	1	1	0	36	1	1	0	2	1	1	2	0	1	5	3	3	4	5	5	4	1	4	4	3	4	2	5	5	5	5	5	2	1	1	0	0	1	1	1	1	0	1	1	0
80	5	3	0	1	0	0	1	0	22	0	0	0	2	1	1	1	0	0	4	3	1	4	3	3	1	1	1	4	3	4	2	4	3	3	3	5	2	1	1	0	0	1	0	0	0	0	0	1	0
81	5	3	3	1	0	0	1	0	45	3	0	1	2	1	1	1	0	1	4	3	3	2	4	5	5	5	5	5	4	5	5	5	3	3	5	5	3	3	1	0	0	0	1	1	1	1	1	1	1
82	5	4	3	1	1	0	1	0	25	0	1	0	2	1	1	3	0	0	5	4	4	5	4	5	5	3	4	4	4	4	5	4	3	5	5	5	1	1	1	1	1	1	1	1	1	0	1	1	1
83	5	4	3	1	1	0	1	0	41	3	0	1	2	1	1	1	0	0	5	5	5	1	5	5	5	5	4	3	5	5	5	5	5	5	5	5	5	5	1	1	1	0	1	1	1	1	1	0	1
84	5	4	4	1	1	1	1	1	48	2	0	1	2	1	1	2	0	1	4	2	4	5	4	5	4	3	5	5	4	5	3	4	5	5	5	5	3	3	1	0	1	1	1	1	1	0	1	1	1
85	5	4	4	1	1	1	0	0	50	2	1	1	2	1	1	1	0	0	4	3	4	4	4	4	4	4	4	3	3	3	3	3	3	4	4	4	3	3	1	0	1	1	1	1	1	1	1	0	0
86	5	4	4	1	1	1	1	1	38	2	0	1	2	1	1	3	0	0	5	1	4	4	5	4	4	4	2	5	1	4	5	5	5	5	5	5	4	4	1	0	1	1	1	1	1	1	0	1	0
87	5	4	4	1	1	1	1	1	23	0	0	0	2	1	1	1	0	0	5	4	4	4	4	5	5	5	5	5	5	5	4	5	5	5	5	5	5	5	1	1	1	1	1	1	1	1	1	1	1
88	5	4	5	1	1	1	1	0	52	0	1	1	2	1	1	1	0	1	5	4	5	3	5	5	5	2	4	5	4	4	4	5	4	4	4	5	3	3	1	1	1	0	1	1	1	0	1	1	1
89	5	5	4	1	1	1	1	0	33	0	1	0	2	1	1	1	0	0	5	2	2	3	3	3	3	4	4	5	1	3	4	4	4	5	5	5	1	1	1	0	0	0	0	0	0	1	1	1	0
90	5	5	4	1	1	1	1	0	35	0	1	1	2	1	1	3	0	1	5	4	5	5	5	5	5	5	4	5	5	5	5	5	5	5	5	5	5	5	1	1	1	1	1	1	1	1	1	1	1
91	5	5	5	1	1	1	1	1	24	2	1	0	2	1	1	1	0	1	4	3	2	5	5	5	5	5	5	5	3	3	3	5	5	5	5	5	5	5	1	0	0	1	1	1	1	1	1	1	0
92	5	5	5	1	1	1	1	0	21	0	1	0	2	1	1	2	0	0	4	4	4	4	4	4	3	3	3	4	4	4	4	4	4	4	4	4	4	4	1	1	1	1	1	1	0	0	0	1	1
93	5	5	5	1	1	1	1	0	21	0	0	0	2	1	1	1	0	1	5	3	3	5	5	5	5	1	3	3	3	4	1	5	3	3	5	5	1	1	1	0	0	1	1	1	1	0	0	0	0
94	0	3	4	0	0	1	0	1	41	0	1	1	2	2	1	1	0	1	4	4	4	3	4	4	4	3	3	4	4	4	4	4	4	4	4	4	3	3	1	1	1	0	1	1	1	0	0	1	1
95	4	4	0	1	1	0	0	0	26	0	1	0	2	2	1	1	0	0	5	4	4	4	3	2	1	1	1	3	2	4	5	4	4	3	4	5	4	3	1	1	1	1	0	0	0	0	0	0	0
96	4	4	0	1	1	0	1	0	44	0	0	0	2	2	1	2	0	0	5	4	4	5	5	4	4	4	4	4	5	4	4	4	4	4	5	5	4	4	1	1	1	1	1	1	1	1	1	1	1
97	5	4	3	1	1	0	1	0	39	0	1	1	2	2	1	2	0	0	4	2	4	4	4	4	2	2	4	4	4	5	4	4	4	3	4	5	2	4	1	0	1	1	1	1	0	0	1	1	1
98	5	4	4	1	1	1	1	0	27	0	1	0	2	2	1	1	0	0	4	4	4	3	3	3	4	1	3	4	4	5	4	5	5	4	5	5	2	3	1	1	1	0	0	0	1	0	0	1	1
99	5	5	3	1	1	0	1	0	28	0	1	0	2	2	1	2	0	0	4	4	4	5	4	4	3	2	1	3	4	4	5	5	3	3	3	4	3	2	1	1	1	1	1	1	0	0	0	0	1
100	4	4	4	1	1	1	1	0	50	2	1	1	3	0	1	3	0	0	4	4	5	5	5	4	4	1	3	4	5	5	5	5	4	4	5	5	4	4	1	1	1	1	1	1	1	0	0	1	1
101	0	3	3	0	0	0	0	1	32	0	0	1	3	1	1	1	0	0	3	3	3	5	3	3	3	3	3	5	3	5	5	4	5	5	5	5	3	3	0	0	0	1	0	0	0	0	0	1	0
102	2	3	4	0	0	1	1	0	48	0	1	1	3	1	1	2	0	0	5	4	4	4	5	5	4	1	2	4	4	5	5	4	3	4	5	5	4	4	1	1	1	1	1	1	1	0	0	1	1
103	3	0	3	0	0	0	0	0	45	2	1	0	3	1	1	3	0	0	5	4	3	4	4	5	4	1	3	3	3	5	3	5	4	5	5	5	3	3	1	1	0	1	1	1	1	0	0	0	0
104	3	0	5	0	0	1	1	0	48	0	1	0	3	1	1	1	0	0	5	5	5	5	5	5	5	4	5	5	4	5	5	4	5	5	5	5	5	4	1	1	1	1	1	1	1	1	1	1	1
105	3	3	2	0	0	0	1	0	41	0	0	1	3	1	1	1	0	1	4	5	3	5	5	5	5	1	4	5	5	5	5	5	4	5	5	5	4	3	1	1	0	1	1	1	1	0	1	1	1
106	3	3	3	0	0	0	0	1	33	0	1	0	3	1	1	1	0	0	3	3	3	3	3	4	4	4	4	4	2	3	2	4	4	5	5	5	3	2	0	0	0	0	0	1	1	1	1	1	0
107	3	3	3	0	0	0	0	0	33	0	1	0	3	1	1	1	0	0	4	2	2	4	3	5	3	3	3	5	3	5	5	4	4	4	4	5	3	3	1	0	0	1	0	1	0	0	0	1	0
108	3	3	3	0	0	0	0	1	40	0	1	1	3	1	1	1	0	1	4	4	4	4	4	4	4	3	3	5	3	4	4	4	4	4	4	4	2	2	1	1	1	1	1	1	1	0	0	1	0
109	3	3	3	0	0	0	1	1	29	0	1	0	3	1	1	1	0	0	5	3	3	5	5	5	4	5	4	5	3	4	5	5	5	5	5	5	3	3	1	0	0	1	1	1	1	1	1	1	0
110	3	3	4	0	0	1	1	0	48	0	1	1	3	2	1	3	0	0	5	3	3	4	4	5	4	3	3	4	3	4	4	4	4	5	4	4	3	3	1	0	0	1	1	1	1	0	0	1	0
111	5	5	5	1	1	1	0	0	40	0	1	0	3	2	1	2	0	1	5	5	5	5	5	5	5	2	2	3	5	5	5	5	5	5	5	5	2	2	1	1	1	1	1	1	1	0	0	0	1
112	3	3	3	0	0	0	1	1	48	2	1	1	4	1	1	1	0	0	5	4	4	4	4	5	4	4	4	4	5	5	5	5	5	4	5	5	4	4	1	1	1	1	1	1	1	1	1	1	1
113	3	3	3	0	0	0	1	1	45	0	1	1	4	1	1	2	0	0	5	4	5	5	5	5	4	4	2	5	3	5	5	3	4	5	5	5	3	3	1	1	1	1	1	1	1	1	0	1	0
114	4	3	2	1	0	0	1	0	37	0	1	0	4	1	1	3	0	1	4	4	3	4	5	4	4	2	2	4	3	4	4	5	5	5	5	5	3	3	1	1	0	1	1	1	1	0	0	1	0
115	4	3	3	1	0	0	1	1	37	0	0	1	4	1	1	1	0	0	5	4	4	5	4	5	5	3	4	5	5	5	5	4	5	5	5	5	4	4	1	1	1	1	1	1	1	0	1	1	1
116	4	4	4	1	1	1	1	0	44	0	1	0	4	1	1	1	0	0	4	2	2	4	3	3	2	2	2	3	3	4	2	5	4	5	5	5	2	1	1	0	0	1	0	0	0	0	0	0	0
117	4	4	4	1	1	1	1	0	46	0	0	1	4	1	1	1	0	0	5	2	4	4	5	5	3	3	4	5	4	5	4	5	5	5	5	5	4	5	1	0	1	1	1	1	0	0	1	1	1
118	4	4	4	1	1	1	0	0	31	0	1	0	4	1	1	1	0	0	5	4	4	3	4	5	4	2	3	4	4	5	3	4	4	5	5	5	3	3	1	1	1	0	1	1	1	0	0	1	1
119	4	4	4	1	1	1	1	0	26	0	1	0	4	1	1	1	0	0	5	4	4	5	3	4	3	1	3	3	4	4	5	4	3	4	4	4	3	3	1	1	1	1	0	1	0	0	0	0	1
120	4	4	5	1	1	1	1	1	51	0	1	1	4	1	1	1	0	0	5	3	3	4	4	5	5	4	3	4	4	4	4	5	5	5	5	5	4	3	1	0	0	1	1	1	1	1	0	1	1
121	4	4	4	1	1	1	1	0	46	0	0	1	4	2	1	3	0	0	5	3	4	5	3	3	3	3	3	5	3	3	4	5	4	5	5	5	3	3	1	0	1	1	0	0	0	0	0	1	0
122	4	4	4	1	1	1	0	0	52	2	1	1	4	2	1	1	0	1	5	4	3	5	4	4	4	5	3	4	4	4	4	4	4	4	4	4	4	3	1	1	0	1	1	1	1	1	0	1	1
123	3	3	3	0	0	0	1	1	51	0	0	1	5	1	1	1	0	0	5	4	4	4	4	4	2	2	2	3	3	4	3	4	3	4	4	5	3	4	1	1	1	1	1	1	0	0	0	0	0
124	4	3	3	1	0	0	1	0	33	0	1	1	5	1	1	1	0	0	3	3	2	5	4	4	4	3	4	5	4	5	5	4	4	5	5	5	4	4	0	0	0	1	1	1	1	0	1	1	1
125	4	3	3	1	0	0	1	1	48	0	0	1	5	1	1	1	0	0	5	3	1	4	4	1	4	1	5	5	3	5	5	4	5	5	5	5	2	1	1	0	0	1	1	0	1	0	1	1	0
126	4	4	4	1	1	1	1	1	45	0	1	1	5	2	1	2	0	0	5	4	3	4	4	4	4	1	3	2	2	4	2	5	3	5	5	5	3	3	1	1	0	1	1	1	1	0	0	0	0
127	4	4	4	1	1	1	0	0	25	2	0	0	1	1	1	2	0	0	3	3	3	5	3	4	5	2	2	5	2	5	5	3	5	4	5	5	2	2	0	0	0	1	0	1	1	0	0	1	0
128	5	5	5	1	1	1	0	0	31	0	1	0	1	2	1	1	0	0	5	4	4	2	2	1	1	1	1	5	4	5	1	3	4	5	5	5	2	4	1	1	1	0	0	0	0	0	0	1	1
129	3	3	0	0	0	0	1	0	26	0	1	0	2	1	1	2	0	1	5	3	1	5	4	4	4	5	4	4	4	5	5	4	4	4	5	5	3	2	1	0	0	1	1	1	1	1	1	1	1
130	3	3	3	0	0	0	1	0	52	0	0	1	2	1	1	3	0	0	4	3	4	4	5	5	5	2	2	4	2	2	2	5	5	5	5	5	4	4	1	0	1	1	1	1	1	0	0	1	0
131	4	3	3	1	0	0	0	0	46	2	1	0	2	1	1	3	0	0	3	4	3	5	5	5	4	4	3	4	4	4	5	5	5	5	5	5	4	4	0	1	0	1	1	1	1	1	0	1	1
132	4	3	4	1	0	1	0	0	34	1	1	0	2	1	1	1	0	1	3	3	3	5	4	3	5	3	3	4	5	4	4	5	5	5	5	5	3	4	0	0	0	1	1	0	1	0	0	1	1
133	4	4	2	1	1	0	0	0	42	0	1	1	2	1	1	2	0	0	4	2	3	5	4	4	2	4	2	5	4	4	4	5	4	4	5	5	4	3	1	0	0	1	1	1	0	1	0	1	1
134	4	4	2	1	1	0	1	1	60	2	1	0	2	1	1	2	0	0	5	5	5	3	5	5	5	3	3	5	5	5	5	5	5	5	5	5	3	3	1	1	1	0	1	1	1	0	0	1	1
135	4	4	4	1	1	1	1	0	52	2	1	0	2	1	1	1	0	1	3	3	3	3	3	3	3	3	3	3	4	4	4	4	4	4	4	4	4	4	0	0	0	0	0	0	0	0	0	0	1
136	4	4	4	1	1	1	1	0	48	1	1	1	2	1	1	2	0	0	5	2	3	4	5	5	4	1	2	5	4	5	4	5	4	4	4	5	3	3	1	0	0	1	1	1	1	0	0	1	1
137	4	4	4	1	1	1	1	1	33	3	0	0	2	1	1	2	0	0	5	3	4	4	5	5	4	3	4	5	4	5	4	5	5	5	5	5	3	4	1	0	1	1	1	1	1	0	1	1	1
138	4	4	4	1	1	1	0	1	41	0	1	1	2	1	1	2	0	0	5	4	2	4	5	5	5	3	3	5	4	4	3	5	5	5	5	5	3	3	1	1	0	1	1	1	1	0	0	1	1
139	4	5	0	1	1	0	1	1	30	0	0	0	2	1	1	2	0	0	4	4	3	4	4	5	4	3	1	3	4	5	4	5	4	4	5	4	3	3	1	1	0	1	1	1	1	0	0	0	1
140	3	3	4	0	0	1	0	0	32	0	1	0	2	2	1	3	0	0	5	5	4	4	4	5	4	5	4	5	5	5	5	5	4	4	4	5	3	3	1	1	1	1	1	1	1	1	1	1	1
141	4	0	0	1	0	0	0	0	34	0	0	0	2	2	1	2	0	0	5	4	3	5	4	4	5	2	1	4	2	1	2	1	1	1	1	1	2	5	1	1	0	1	1	1	1	0	0	1	0
142	4	4	3	1	1	0	1	0	36	0	0	1	2	2	1	3	0	0	4	3	3	4	4	4	4	3	3	4	4	4	4	4	4	4	4	4	3	3	1	0	0	1	1	1	1	0	0	1	1
143	4	4	3	1	1	0	1	0	43	0	0	0	2	2	1	3	0	1	5	2	2	2	4	2	4	3	2	2	3	5	3	4	4	4	5	5	4	5	1	0	0	0	1	0	1	0	0	0	0
144	4	4	4	1	1	1	0	0	39	1	0	1	2	2	1	2	0	0	5	5	5	5	5	5	5	3	2	5	5	5	5	5	5	5	5	5	5	5	1	1	1	1	1	1	1	0	0	1	1
145	3	3	3	0	0	0	0	0	43	0	1	1	3	1	1	2	0	0	4	4	3	4	4	3	3	3	3	4	4	4	3	4	4	4	4	4	3	3	1	1	0	1	1	0	0	0	0	1	1
146	3	3	3	0	0	0	1	0	53	2	0	0	3	1	1	2	0	0	4	4	5	4	4	5	5	4	4	5	4	4	5	5	5	5	5	5	4	5	1	1	1	1	1	1	1	1	1	1	1
147	3	3	3	0	0	0	1	1	29	0	1	0	3	1	1	1	0	0	5	3	4	5	4	5	4	4	3	5	5	5	5	5	5	4	5	5	3	3	1	0	1	1	1	1	1	1	0	1	1
148	4	3	0	1	0	0	1	1	30	1	0	0	3	1	1	1	0	0	5	4	4	2	5	5	5	3	3	3	3	4	4	5	4	4	5	5	4	3	1	1	1	0	1	1	1	0	0	0	0
149	4	3	4	1	0	1	1	0	49	2	1	1	3	1	1	1	0	0	5	3	4	4	5	5	4	3	2	5	4	5	4	4	5	5	5	5	3	3	1	0	1	1	1	1	1	0	0	1	1
150	4	4	0	1	1	0	0	0	26	2	1	0	3	1	1	2	0	1	4	4	3	4	4	3	4	2	3	4	3	4	3	4	4	4	4	4	3	4	1	1	0	1	1	0	1	0	0	1	0
151	4	4	4	1	1	1	1	1	50	2	1	1	3	1	1	2	0	1	3	3	3	3	4	3	4	5	4	5	4	5	5	4	4	4	5	4	3	3	0	0	0	0	1	0	1	1	1	1	1
152	4	4	4	1	1	1	1	1	33	0	1	1	3	1	1	2	0	1	5	3	3	4	3	3	4	4	4	5	5	5	5	5	5	3	5	5	2	4	1	0	0	1	0	0	1	1	1	1	1
153	4	4	4	1	1	1	1	0	48	2	0	1	3	1	1	2	0	1	5	4	5	5	5	5	5	5	5	5	4	5	5	5	5	5	5	5	3	4	1	1	1	1	1	1	1	1	1	1	1
154	5	4	0	1	1	0	1	0	33	3	0	0	3	1	1	1	0	1	4	4	2	3	4	4	5	2	2	2	2	5	4	5	4	5	5	5	3	2	1	1	0	0	1	1	1	0	0	0	0
155	5	4	3	1	1	0	0	0	57	2	1	1	3	1	1	1	0	0	5	1	1	3	5	5	3	3	5	4	2	4	4	5	5	4	5	5	3	1	1	0	0	0	1	1	0	0	1	1	0
156	5	5	4	1	1	1	1	0	33	0	1	0	3	1	1	1	0	0	3	2	3	4	4	3	3	3	3	3	4	4	4	4	4	4	4	4	3	3	0	0	0	1	1	0	0	0	0	0	1
157	5	5	5	1	1	1	1	0	35	2	0	0	3	1	1	3	0	0	4	2	1	3	5	5	5	3	5	3	1	3	3	3	3	3	5	3	1	1	1	0	0	0	1	1	1	0	1	0	0
158	5	5	5	1	1	1	0	0	27	1	1	0	3	1	1	1	0	0	4	3	3	2	5	5	5	4	5	5	4	5	4	5	5	4	4	5	4	4	1	0	0	0	1	1	1	1	1	1	1
159	2	3	4	0	0	1	0	0	43	0	1	0	3	2	1	2	0	0	5	4	4	4	5	4	4	2	1	4	5	5	3	5	3	5	4	5	4	3	1	1	1	1	1	1	1	0	0	1	1
160	3	4	4	0	1	1	1	1	44	0	1	1	3	2	1	1	0	1	5	5	5	5	5	5	5	5	5	5	5	5	5	5	5	5	5	5	5	5	1	1	1	1	1	1	1	1	1	1	1
161	4	3	3	1	0	0	1	1	43	1	1	1	3	2	1	3	0	0	4	3	4	4	4	4	4	4	3	4	4	4	4	4	4	4	4	4	3	4	1	0	1	1	1	1	1	1	0	1	1
162	4	3	3	1	0	0	0	1	44	0	0	0	3	2	1	2	0	0	5	3	4	5	4	5	4	1	3	3	2	4	4	5	3	4	4	5	3	3	1	0	1	1	1	1	1	0	0	0	0
163	4	4	0	1	1	0	1	1	28	1	1	0	3	2	1	2	0	0	4	3	3	4	4	5	4	3	3	4	4	5	3	4	4	4	4	5	3	3	1	0	0	1	1	1	1	0	0	1	1
164	4	4	4	1	1	1	0	1	40	0	1	1	3	2	1	2	0	0	4	4	4	4	5	5	4	4	4	4	4	4	4	5	4	4	4	4	4	4	1	1	1	1	1	1	1	1	1	1	1
165	4	4	4	1	1	1	1	0	46	1	1	1	3	2	1	2	0	0	5	2	2	4	5	5	5	3	4	4	5	5	3	5	5	5	5	5	2	3	1	0	0	1	1	1	1	0	1	1	1
166	4	4	4	1	1	1	1	1	40	0	1	1	3	2	1	3	0	0	5	5	3	4	4	4	3	4	2	3	3	5	4	5	4	4	4	4	2	2	1	1	0	1	1	1	0	1	0	0	0
167	4	4	4	1	1	1	0	0	38	0	0	0	3	2	1	1	0	0	5	5	5	5	5	4	5	3	3	4	4	5	4	5	4	5	5	5	4	4	1	1	1	1	1	1	1	0	0	1	1
168	4	4	5	1	1	1	1	1	41	2	0	1	3	2	1	1	0	0	3	1	1	4	4	4	1	2	3	1	2	3	3	2	3	4	4	4	1	1	0	0	0	1	1	1	0	0	0	0	0
169	4	5	5	1	1	1	0	1	54	2	1	1	3	2	1	3	0	0	5	4	4	5	5	4	5	3	4	4	4	5	3	5	4	3	4	5	4	3	1	1	1	1	1	1	1	0	1	1	1
170	5	4	3	1	1	0	1	0	43	0	1	0	3	2	1	1	0	0	5	5	4	2	4	5	3	2	2	5	5	5	3	5	5	5	4	5	5	3	1	1	1	0	1	1	0	0	0	1	1
171	5	5	5	1	1	1	1	1	43	1	0	1	3	2	1	2	0	0	4	3	3	4	4	4	4	3	3	4	4	4	3	4	4	4	4	4	3	3	1	0	0	1	1	1	1	0	0	1	1
172	5	5	5	1	1	1	1	0	36	0	1	1	3	2	1	3	0	0	5	5	5	5	5	5	5	5	5	5	5	5	5	5	5	5	5	5	3	4	1	1	1	1	1	1	1	1	1	1	1
173	3	3	3	0	0	0	0	1	54	1	1	1	4	1	1	3	0	0	5	3	4	5	5	5	5	3	3	5	3	4	4	4	4	4	4	4	4	4	1	0	1	1	1	1	1	0	0	1	0
174	4	4	0	1	1	0	0	1	48	2	1	0	4	1	1	2	0	0	4	3	4	4	3	4	3	3	3	5	3	4	4	4	4	4	4	4	3	3	1	0	1	1	0	1	0	0	0	1	0
175	4	4	4	1	1	1	1	1	53	0	1	1	4	1	1	1	0	0	5	5	5	5	5	5	5	1	4	5	4	5	5	5	5	5	5	5	4	4	1	1	1	1	1	1	1	0	1	1	1
176	5	4	4	1	1	1	0	1	42	0	1	1	4	1	1	2	0	0	5	3	3	5	5	5	5	3	3	5	4	5	4	5	5	5	5	5	3	1	1	0	0	1	1	1	1	0	0	1	1
177	5	4	4	1	1	1	1	0	40	0	1	1	4	1	1	1	0	0	5	5	5	5	5	5	5	5	5	5	4	5	5	5	5	4	5	5	4	5	1	1	1	1	1	1	1	1	1	1	1
178	3	2	4	0	0	1	0	1	45	0	1	1	4	2	1	1	0	0	5	2	4	3	5	5	2	3	4	3	1	5	4	5	4	5	5	5	2	4	1	0	1	0	1	1	0	0	1	0	0
179	4	3	4	1	0	1	0	1	52	2	0	1	4	2	1	3	0	0	5	2	3	4	4	5	5	3	4	5	3	4	5	5	5	5	5	5	3	4	1	0	0	1	1	1	1	0	1	1	0
180	4	4	3	1	1	0	0	1	36	0	1	1	4	2	1	2	0	0	5	4	4	5	5	5	5	3	3	3	2	4	5	5	4	5	5	5	1	3	1	1	1	1	1	1	1	0	0	0	0
181	4	4	4	1	1	1	1	0	50	2	1	1	4	2	1	1	0	0	4	2	3	4	4	5	4	3	3	4	3	5	4	5	4	4	5	5	3	3	1	0	0	1	1	1	1	0	0	1	0
182	4	4	4	1	1	1	1	0	49	3	0	1	4	2	1	3	0	1	5	4	4	4	4	4	4	4	4	3	3	4	4	4	3	4	4	4	3	4	1	1	1	1	1	1	1	1	1	0	0
183	4	4	4	1	1	1	0	0	42	0	1	0	4	2	1	3	0	0	5	5	5	5	5	5	5	3	3	3	4	5	3	5	4	5	5	5	4	4	1	1	1	1	1	1	1	0	0	0	1
184	5	4	3	1	1	0	1	1	49	0	0	1	4	2	1	1	0	0	5	4	4	4	5	5	5	4	5	5	1	5	5	5	5	5	5	5	3	3	1	1	1	1	1	1	1	1	1	1	0
185	5	5	0	1	1	0	1	1	54	0	1	1	5	1	1	2	0	1	5	5	5	5	5	5	5	3	5	5	5	5	5	5	5	5	5	5	3	5	1	1	1	1	1	1	1	0	1	1	1
186	3	3	3	0	0	0	1	1	51	0	1	1	5	2	1	3	0	0	5	1	3	3	5	5	5	2	2	5	1	5	5	5	5	5	5	5	4	4	1	0	0	0	1	1	1	0	0	1	0
187	4	3	2	1	0	0	0	1	48	2	1	1	5	2	1	2	0	0	5	2	3	5	3	5	4	2	1	4	3	4	4	3	3	4	4	4	1	2	1	0	0	1	0	1	1	0	0	1	0
188	4	3	3	1	0	0	1	1	47	0	1	1	5	2	1	1	0	0	5	5	5	5	5	5	5	1	3	5	5	5	3	5	5	5	5	5	5	5	1	1	1	1	1	1	1	0	0	1	1
189	4	4	3	1	1	0	1	1	38	0	1	1	5	2	1	1	0	0	5	2	1	3	2	5	3	1	4	4	4	5	4	4	4	4	4	5	3	1	1	0	0	0	0	1	0	0	1	1	1
190	4	4	3	1	1	0	1	1	50	0	1	1	5	2	1	1	0	0	5	4	3	4	4	3	4	2	3	3	3	4	4	3	4	4	4	4	3	3	1	1	0	1	1	0	1	0	0	0	0
191	4	4	4	1	1	1	1	0	58	0	1	1	5	2	1	2	0	0	4	3	3	4	4	4	4	2	4	4	2	4	4	4	4	4	4	4	3	3	1	0	0	1	1	1	1	0	1	1	0
192	4	4	4	1	1	1	0	1	48	0	1	1	5	2	1	3	0	0	5	3	3	4	5	5	5	2	5	5	3	3	4	5	5	5	5	5	4	3	1	0	0	1	1	1	1	0	1	1	0
193	5	4	4	1	1	1	1	0	50	1	1	1	5	2	1	1	0	0	5	4	3	5	5	5	5	3	5	4	5	5	4	4	5	4	5	5	3	3	1	1	0	1	1	1	1	0	1	1	1
194	5	4	4	1	1	1	1	1	49	0	1	1	5	2	1	1	0	0	5	4	4	4	5	5	5	2	3	4	4	4	4	4	4	3	5	5	4	4	1	1	1	1	1	1	1	0	0	1	1
195	4	4	4	1	1	1	1	1	28	0	1	0	0	1	1	2	0	1	5	3	3	4	4	2	2	3	3	3	5	4	3	5	3	3	4	5	5	3	1	0	0	1	1	0	0	0	0	0	1
196	4	4	4	1	1	1	1	1	43	2	0	1	0	1	1	3	0	0	5	3	3	5	4	5	3	3	4	5	4	4	3	4	5	3	5	5	3	3	1	0	0	1	1	1	0	0	1	1	1
197	3	3	3	0	0	0	1	0	48	0	1	1	1	0	1	1	0	0	5	1	3	5	3	5	5	3	1	5	3	3	3	5	5	5	5	5	3	3	1	0	0	1	0	1	1	0	0	1	0
198	4	4	4	1	1	1	1	0	47	0	0	1	1	0	1	2	0	0	2	4	3	5	5	5	5	3	4	5	4	4	3	4	5	4	5	5	3	4	0	1	0	1	1	1	1	0	1	1	1
199	4	4	4	1	1	1	1	0	40	0	1	1	1	0	1	3	0	0	4	4	4	4	5	5	4	3	1	2	3	3	2	5	3	2	3	3	2	2	1	1	1	1	1	1	1	0	0	0	0
200	4	4	4	1	1	1	1	0	46	0	0	1	1	0	1	1	0	0	5	4	4	4	5	4	5	2	3	5	4	4	3	5	5	5	5	5	3	3	1	1	1	1	1	1	1	0	0	1	1
201	4	4	4	1	1	1	1	0	46	0	0	1	1	0	1	1	0	0	5	4	4	4	5	5	5	2	3	5	4	4	3	5	5	5	5	5	4	3	1	1	1	1	1	1	1	0	0	1	1
202	3	3	2	0	0	0	1	1	42	1	1	1	1	1	1	2	0	0	4	2	2	5	5	5	4	4	3	5	3	4	5	5	5	5	5	5	3	3	1	0	0	1	1	1	1	1	0	1	0
203	4	3	5	1	0	1	0	0	47	2	1	1	1	1	1	3	0	1	4	3	3	4	5	4	4	4	4	4	3	4	4	4	4	4	4	4	3	3	1	0	0	1	1	1	1	1	1	1	0
204	5	5	4	1	1	1	1	0	36	1	0	1	1	1	1	2	0	1	5	3	3	4	4	4	4	4	3	4	4	4	4	4	4	4	5	5	3	3	1	0	0	1	1	1	1	1	0	1	1
205	5	5	5	1	1	1	1	1	26	1	1	0	1	1	1	2	0	1	5	4	4	5	5	5	5	3	3	4	4	4	3	4	4	4	5	5	2	4	1	1	1	1	1	1	1	0	0	1	1
206	4	3	0	1	0	0	0	1	27	0	1	0	2	0	1	2	0	0	5	2	3	4	4	5	3	3	4	5	3	4	4	5	4	4	4	4	2	2	1	0	0	1	1	1	0	0	1	1	0
207	4	4	4	1	1	1	1	1	28	0	1	0	2	0	1	2	0	0	5	3	5	4	4	4	3	3	3	4	3	5	4	5	5	5	5	5	3	3	1	0	1	1	1	1	0	0	0	1	0
208	5	5	5	1	1	1	1	0	68	1	0	1	2	0	1	1	0	0	4	3	4	4	5	5	5	4	5	5	5	5	5	5	5	5	5	5	5	5	1	0	1	1	1	1	1	1	1	1	1
209	5	5	5	1	1	1	1	0	45	0	1	0	2	0	1	3	0	0	5	3	3	5	5	5	5	1	3	5	5	5	3	5	3	5	5	5	4	4	1	0	0	1	1	1	1	0	0	1	1
210	3	3	0	0	0	0	0	0	42	0	1	1	2	1	1	2	0	1	4	4	2	4	3	4	3	4	2	4	4	4	3	4	3	3	4	4	2	4	1	1	0	1	0	1	0	1	0	1	1
211	3	3	3	0	0	0	1	0	51	1	1	1	2	1	1	1	0	0	5	2	2	4	4	5	2	5	5	3	4	4	1	4	3	4	5	5	2	2	1	0	0	1	1	1	0	1	1	0	1
212	3	3	4	0	0	1	0	0	45	2	1	1	2	1	1	1	0	0	5	3	3	5	5	5	5	3	3	5	5	4	5	5	5	5	5	5	4	5	1	0	0	1	1	1	1	0	0	1	1
213	4	0	4	1	0	1	1	0	51	0	1	1	2	1	1	3	0	0	5	3	3	4	4	5	5	3	4	4	4	5	3	5	4	5	5	5	4	4	1	0	0	1	1	1	1	0	1	1	1
214	4	0	4	1	0	1	1	1	55	0	1	0	2	1	1	3	0	0	5	5	5	5	5	5	5	3	5	5	5	5	5	5	5	5	5	5	3	4	1	1	1	1	1	1	1	0	1	1	1
215	4	3	0	1	0	0	1	0	41	2	1	0	2	1	1	1	0	0	5	5	3	5	5	5	5	5	5	5	5	5	5	5	5	5	5	5	5	3	1	1	0	1	1	1	1	1	1	1	1
216	4	3	2	1	0	0	1	0	41	0	1	1	2	1	1	2	0	1	5	5	5	5	5	5	5	5	5	5	5	5	5	5	5	5	5	5	3	3	1	1	1	1	1	1	1	1	1	1	1
217	4	3	3	1	0	0	1	0	38	0	0	0	2	1	1	1	0	0	5	3	3	4	4	5	4	2	2	3	3	4	5	4	4	5	5	5	4	5	1	0	0	1	1	1	1	0	0	0	0
218	4	3	4	1	0	1	0	1	34	1	1	0	2	1	1	2	0	0	5	2	5	4	3	3	2	2	2	4	4	5	4	4	5	5	5	5	3	3	1	0	1	1	0	0	0	0	0	1	1
219	4	4	4	1	1	1	0	1	33	0	1	0	2	1	1	1	0	0	2	1	1	5	3	3	3	1	1	2	1	3	4	4	3	4	5	5	3	3	0	0	0	1	0	0	0	0	0	0	0
220	4	4	4	1	1	1	1	0	58	0	1	1	2	1	1	1	0	0	3	3	3	2	3	3	2	3	3	3	2	4	4	4	3	3	3	4	3	2	0	0	0	0	0	0	0	0	0	0	0
221	4	4	4	1	1	1	1	1	38	0	1	1	2	1	1	1	0	0	3	3	3	5	4	4	4	3	4	5	3	5	5	5	5	3	5	5	3	3	0	0	0	1	1	1	1	0	1	1	0
222	4	4	4	1	1	1	1	0	36	0	1	0	2	1	1	2	0	0	4	3	3	4	4	4	4	3	3	3	4	5	4	5	5	5	5	5	4	4	1	0	0	1	1	1	1	0	0	0	1
223	4	4	4	1	1	1	0	0	35	1	0	0	2	1	1	2	0	0	4	4	3	4	5	5	4	4	4	4	3	4	4	5	5	5	5	5	4	4	1	1	0	1	1	1	1	1	1	1	0
224	4	4	4	1	1	1	1	1	33	0	1	0	2	1	1	2	0	1	5	1	3	5	5	5	5	1	5	4	4	5	5	5	4	5	5	5	1	3	1	0	0	1	1	1	1	0	1	1	1
225	4	4	4	1	1	1	1	1	50	0	1	1	2	1	1	2	0	0	5	2	2	5	5	5	5	5	5	5	2	5	3	5	5	5	5	5	2	3	1	0	0	1	1	1	1	1	1	1	0
226	4	4	4	1	1	1	1	0	49	1	1	1	2	1	1	1	0	0	5	5	5	5	4	5	5	1	4	4	5	5	3	5	5	5	5	5	3	1	1	1	1	1	1	1	1	0	1	1	1
227	5	4	4	1	1	1	1	1	47	0	1	0	2	1	1	2	0	1	3	4	4	4	5	3	5	4	4	4	4	4	4	5	4	4	4	3	3	4	0	1	1	1	1	0	1	1	1	1	1
228	5	5	0	1	1	0	1	0	35	2	0	0	2	1	1	2	0	0	5	3	5	5	3	5	5	3	3	5	3	3	5	5	5	5	5	5	5	5	1	0	1	1	0	1	1	0	0	1	0
229	5	5	4	1	1	1	1	1	51	0	1	1	2	1	1	2	0	0	5	4	4	5	5	5	5	5	5	5	5	5	4	5	4	5	5	5	4	4	1	1	1	1	1	1	1	1	1	1	1
230	4	4	4	1	1	1	0	1	51	0	1	1	3	0	1	3	0	1	1	3	3	3	3	3	3	3	3	3	3	3	3	3	3	3	4	4	4	4	0	0	0	0	0	0	0	0	0	0	0
231	3	3	3	0	0	0	0	0	52	0	1	1	3	1	1	1	0	0	5	5	3	5	3	5	3	4	3	3	5	5	4	5	5	4	5	5	3	3	1	1	0	1	0	1	0	1	0	0	1
232	3	3	4	0	0	1	0	1	41	0	1	1	3	1	1	2	0	0	5	3	3	5	4	5	5	3	3	5	3	5	5	5	5	5	5	5	3	3	1	0	0	1	1	1	1	0	0	1	0
233	3	3	4	0	0	1	0	0	52	1	1	1	3	1	1	3	0	1	5	4	3	4	5	5	5	5	4	5	5	5	5	5	5	4	5	5	4	4	1	1	0	1	1	1	1	1	1	1	1
234	3	4	5	0	1	1	0	1	40	2	0	1	3	1	1	2	0	1	5	3	3	3	5	5	5	3	3	3	3	3	3	3	3	3	3	3	3	3	1	0	0	0	1	1	1	0	0	0	0
235	4	3	3	1	0	0	0	1	47	1	1	1	3	1	1	1	0	1	3	3	3	5	4	5	4	3	3	5	4	5	4	4	4	5	5	5	3	4	0	0	0	1	1	1	1	0	0	1	1
236	4	3	4	1	0	1	1	0	36	0	1	1	3	1	1	3	0	0	3	3	4	3	4	2	2	1	1	3	4	4	2	5	4	5	5	5	4	4	0	0	1	0	1	0	0	0	0	0	1
237	4	3	4	1	0	1	0	0	39	0	0	1	3	1	1	2	0	0	5	3	3	4	5	5	5	3	3	4	3	5	4	5	3	5	5	5	2	2	1	0	0	1	1	1	1	0	0	1	0
238	4	4	3	1	1	0	1	1	53	0	1	1	3	1	1	1	0	0	5	3	3	4	5	5	5	3	4	5	4	4	4	5	4	4	4	4	3	3	1	0	0	1	1	1	1	0	1	1	1
239	4	4	3	1	1	0	0	1	53	0	1	1	3	1	1	2	0	0	5	3	3	5	5	5	5	4	4	4	4	4	4	5	5	4	3	4	3	3	1	0	0	1	1	1	1	1	1	1	1
240	4	4	3	1	1	0	1	1	41	0	0	1	3	1	1	3	0	0	5	5	3	5	5	3	3	3	3	5	3	4	5	5	5	5	5	5	3	3	1	1	0	1	1	0	0	0	0	1	0
241	4	4	4	1	1	1	1	1	39	0	1	1	3	1	1	3	0	0	5	1	3	4	5	5	3	1	1	3	3	5	4	5	4	3	4	5	3	1	1	0	0	1	1	1	0	0	0	0	0
242	4	4	4	1	1	1	1	1	57	0	1	1	3	1	1	2	0	0	5	3	3	4	4	4	4	3	3	3	3	4	4	5	4	5	5	5	3	3	1	0	0	1	1	1	1	0	0	0	0
243	4	4	4	1	1	1	1	1	42	0	1	1	3	1	1	1	0	0	5	5	3	5	5	5	5	5	4	5	5	5	5	5	5	5	5	5	4	3	1	1	0	1	1	1	1	1	1	1	1
244	4	4	4	1	1	1	1	1	40	0	0	1	3	1	1	3	0	0	5	5	5	5	3	5	1	2	3	5	5	5	3	5	5	5	5	5	3	3	1	1	1	1	0	1	0	0	0	1	1
245	5	3	3	1	0	0	1	1	55	0	1	0	3	1	1	3	0	0	5	4	5	5	5	5	5	4	4	5	3	4	5	5	5	5	5	5	4	4	1	1	1	1	1	1	1	1	1	1	0
246	4	4	3	1	1	0	0	1	36	0	1	1	3	2	1	2	0	0	4	4	2	4	4	3	5	4	3	4	2	4	4	5	3	3	4	4	3	2	1	1	0	1	1	0	1	1	0	1	0
247	4	4	4	1	1	1	1	0	45	0	1	1	3	2	1	2	0	0	4	4	3	4	4	4	4	4	4	4	4	4	4	4	4	4	4	4	4	4	1	1	0	1	1	1	1	1	1	1	1
248	4	4	4	1	1	1	1	1	43	2	1	0	3	2	1	2	0	0	5	3	3	5	5	5	3	2	3	4	4	4	3	5	3	3	5	5	2	2	1	0	0	1	1	1	0	0	0	1	1
249	4	4	4	1	1	1	1	1	46	0	1	1	3	2	1	3	0	0	5	3	4	5	5	5	5	5	4	5	3	4	4	4	4	4	5	5	4	3	1	0	1	1	1	1	1	1	1	1	0
250	4	4	4	1	1	1	0	0	32	0	1	1	3	2	1	2	0	0	5	4	3	5	4	3	4	3	3	3	3	3	4	5	4	4	4	4	3	3	1	1	0	1	1	0	1	0	0	0	0
251	4	4	4	1	1	1	1	0	51	0	1	1	3	2	1	3	0	0	5	5	5	5	5	5	5	5	5	5	5	5	5	5	5	5	5	5	3	3	1	1	1	1	1	1	1	1	1	1	1
252	4	4	5	1	1	1	0	1	36	0	0	1	3	2	1	1	0	0	4	3	4	4	4	4	5	4	3	4	3	5	3	4	4	5	5	5	3	3	1	0	1	1	1	1	1	1	0	1	0
253	5	3	3	1	0	0	1	0	51	0	0	1	3	2	1	2	0	1	5	4	4	5	5	4	4	4	4	4	4	4	5	5	4	4	4	4	5	5	1	1	1	1	1	1	1	1	1	1	1
254	5	3	4	1	0	1	1	1	42	2	1	1	3	2	1	1	0	0	5	5	5	3	4	5	5	2	1	4	3	5	4	5	5	4	5	5	4	4	1	1	1	0	1	1	1	0	0	1	0
255	5	5	5	1	1	1	1	1	41	2	1	1	3	2	1	3	0	0	5	4	4	4	4	4	3	4	3	4	4	4	2	5	4	3	4	5	2	4	1	1	1	1	1	1	0	1	0	1	1
256	4	4	2	1	1	0	1	1	46	0	1	1	4	1	1	3	0	0	5	3	3	5	5	3	2	3	3	2	3	3	5	3	3	4	4	4	2	2	1	0	0	1	1	0	0	0	0	0	0
257	4	4	3	1	1	0	0	0	50	0	1	0	4	1	1	3	0	1	4	4	4	5	5	4	2	3	2	2	4	4	4	5	4	5	5	5	3	4	1	1	1	1	1	1	0	0	0	0	1
258	4	4	4	1	1	1	1	1	41	0	0	1	4	1	1	1	0	0	5	3	3	5	5	5	3	2	3	5	3	4	4	5	5	4	5	5	3	3	1	0	0	1	1	1	0	0	0	1	0
259	4	4	4	1	1	1	0	0	43	1	0	0	4	1	1	2	0	0	5	3	4	5	5	5	4	3	2	4	4	5	4	5	5	4	5	5	4	4	1	0	1	1	1	1	1	0	0	1	1
260	4	4	4	1	1	1	1	0	42	0	1	1	4	1	1	3	0	0	5	4	3	5	5	5	4	3	3	4	4	5	3	4	4	5	5	5	3	3	1	1	0	1	1	1	1	0	0	1	1
261	5	5	5	1	1	1	1	0	50	0	1	1	4	1	1	1	0	0	5	5	1	5	5	4	5	2	2	3	4	5	5	5	3	5	5	5	3	2	1	1	0	1	1	1	1	0	0	0	1
262	3	3	4	0	0	1	1	1	36	0	0	0	4	2	1	2	0	0	5	5	5	5	5	5	5	5	5	5	5	5	5	5	5	5	5	5	5	5	1	1	1	1	1	1	1	1	1	1	1
263	4	4	3	1	1	0	1	1	37	0	1	1	4	2	1	1	0	0	3	3	3	3	5	5	5	5	5	5	5	5	5	5	5	5	5	5	5	5	0	0	0	0	1	1	1	1	1	1	1
264	3	4	0	0	1	0	1	0	43	3	0	1	5	0	1	1	0	0	4	4	2	4	4	5	2	3	5	5	4	5	4	5	5	5	5	5	2	2	1	1	0	1	1	1	0	0	1	1	1
265	3	4	4	0	1	1	0	1	56	0	1	1	5	1	1	2	0	1	5	5	5	4	5	5	4	1	3	4	5	5	2	5	4	5	5	5	5	5	1	1	1	1	1	1	1	0	0	1	1
266	4	4	3	1	1	0	0	1	43	0	0	1	5	1	1	1	0	0	4	2	3	4	4	4	4	4	4	4	4	4	4	4	4	4	4	4	2	3	1	0	0	1	1	1	1	1	1	1	1
267	4	4	3	1	1	0	1	1	45	0	1	0	5	1	1	3	0	0	5	4	4	3	4	5	2	1	2	3	1	4	4	5	5	5	5	5	4	5	1	1	1	0	1	1	0	0	0	0	0
268	4	4	4	1	1	1	1	1	49	0	1	1	5	1	1	1	0	0	4	2	2	2	2	4	2	2	2	3	2	4	4	4	4	4	4	4	3	4	1	0	0	0	0	1	0	0	0	0	0
269	4	4	4	1	1	1	1	0	44	0	0	1	5	1	1	3	0	0	5	4	4	4	5	5	4	3	3	3	4	4	3	5	5	4	4	5	4	4	1	1	1	1	1	1	1	0	0	0	1
270	4	4	4	1	1	1	1	1	39	0	1	1	5	1	1	2	0	1	5	5	3	4	5	5	2	1	1	5	4	4	4	5	5	5	5	5	3	3	1	1	0	1	1	1	0	0	0	1	1
271	4	3	3	1	0	0	1	1	48	0	1	1	5	2	1	2	0	0	5	3	2	4	4	3	3	2	2	4	4	3	5	4	4	4	4	4	4	4	1	0	0	1	1	0	0	0	0	1	1
272	4	4	3	1	1	0	1	1	44	0	1	1	5	2	1	3	0	1	4	4	3	3	3	3	3	3	3	4	3	3	4	4	3	4	3	4	3	2	1	1	0	0	0	0	0	0	0	1	0
273	4	4	4	1	1	1	0	1	52	0	1	1	5	2	1	2	0	0	5	3	3	4	5	2	2	1	1	4	4	4	3	5	4	4	5	5	3	3	1	0	0	1	1	0	0	0	0	1	1
274	5	5	4	1	1	1	1	1	50	0	0	1	5	2	1	2	0	0	5	4	4	4	5	5	4	1	4	4	4	5	4	4	5	5	5	5	3	5	1	1	1	1	1	1	1	0	1	1	1
275	4	4	4	1	1	1	0	0	42	2	0	1	0	0	1	2	0	0	3	3	3	3	3	5	3	3	3	3	3	3	3	3	3	3	3	3	3	3	0	0	0	0	0	1	0	0	0	0	0
276	4	4	4	1	1	1	0	1	51	2	1	1	0	1	1	1	0	0	3	2	3	3	3	3	2	2	2	3	2	2	3	3	5	4	5	4	2	2	0	0	0	0	0	0	0	0	0	0	0
277	3	4	4	0	1	1	1	1	43	2	1	1	1	0	1	2	0	1	4	3	3	5	5	5	5	3	5	5	2	3	3	3	5	5	5	5	3	3	1	0	0	1	1	1	1	0	1	1	0
278	4	4	4	1	1	1	1	0	34	0	1	1	1	0	1	1	0	0	3	2	2	3	4	4	2	2	2	3	2	3	3	4	4	4	4	5	3	3	0	0	0	0	1	1	0	0	0	0	0
279	4	4	4	1	1	1	1	0	41	1	0	1	1	0	1	2	0	1	3	4	4	4	5	5	5	3	4	5	5	5	5	5	5	5	5	5	4	4	0	1	1	1	1	1	1	0	1	1	1
280	4	4	4	1	1	1	1	0	58	0	1	0	1	0	1	2	0	0	5	3	3	3	3	3	3	3	3	5	4	4	5	5	5	4	4	5	3	3	1	0	0	0	0	0	0	0	0	1	1
281	5	4	3	1	1	0	0	0	39	2	0	0	1	0	1	2	0	0	5	4	3	5	5	5	5	2	5	5	4	4	4	4	5	5	5	5	3	3	1	1	0	1	1	1	1	0	1	1	1
282	3	3	3	0	0	0	0	0	35	0	1	1	1	1	1	1	0	0	3	3	3	3	2	2	2	2	2	2	3	3	2	2	2	3	3	3	2	3	0	0	0	0	0	0	0	0	0	0	0
283	3	3	3	0	0	0	0	0	35	1	0	1	1	1	1	3	0	0	3	5	4	3	4	4	3	3	3	5	4	5	3	5	5	3	4	5	4	4	0	1	1	0	1	1	0	0	0	1	1
284	3	3	3	0	0	0	0	0	39	0	1	0	1	1	1	2	0	0	4	2	2	4	4	3	3	2	4	5	3	3	3	3	4	5	5	5	2	3	1	0	0	1	1	0	0	0	1	1	0
285	3	3	3	0	0	0	1	0	41	0	1	1	1	1	1	2	0	0	4	4	4	4	4	4	4	4	4	4	3	4	4	4	4	4	4	5	4	4	1	1	1	1	1	1	1	1	1	1	0
286	3	3	3	0	0	0	1	0	48	2	1	0	1	1	1	2	0	1	5	3	3	3	3	3	4	3	4	3	4	4	4	4	5	5	5	5	4	4	1	0	0	0	0	0	1	0	1	0	1
287	4	4	4	1	1	1	1	0	38	2	0	1	1	1	1	1	0	0	3	3	2	3	4	3	3	3	2	5	3	3	3	3	4	3	4	4	3	3	0	0	0	0	1	0	0	0	0	1	0
288	4	4	4	1	1	1	1	0	37	0	0	1	1	1	1	1	0	0	3	3	3	4	4	4	4	3	3	4	3	4	3	4	4	4	4	4	3	3	0	0	0	1	1	1	1	0	0	1	0
289	4	4	4	1	1	1	0	0	32	1	0	1	1	1	1	2	0	0	5	2	2	5	5	5	5	5	3	4	3	5	5	5	5	5	5	5	3	2	1	0	0	1	1	1	1	1	0	1	0
290	4	4	4	1	1	1	1	1	25	0	0	0	1	1	1	2	0	0	5	3	4	5	4	5	3	4	3	4	4	4	4	5	3	4	4	5	3	3	1	0	1	1	1	1	0	1	0	1	1
291	4	5	0	1	1	0	1	1	35	1	0	0	1	1	1	2	0	0	3	4	3	4	5	5	5	3	5	5	4	5	3	5	5	4	5	5	4	3	0	1	0	1	1	1	1	0	1	1	1
292	5	4	4	1	1	1	1	1	32	1	1	1	1	1	1	1	0	1	5	5	4	5	5	5	5	3	3	5	5	5	3	5	5	5	5	5	3	3	1	1	1	1	1	1	1	0	0	1	1
293	4	4	3	1	1	0	1	0	40	2	1	0	1	2	1	3	0	0	4	3	2	4	3	3	4	3	3	3	3	3	2	3	3	3	3	3	3	3	1	0	0	1	0	0	1	0	0	0	0
294	3	3	3	0	0	0	1	0	50	0	1	0	2	0	1	1	0	1	4	2	1	5	5	5	5	5	5	4	1	4	4	5	5	5	5	5	1	1	1	0	0	1	1	1	1	1	1	1	0
295	3	3	4	0	0	1	1	0	58	0	1	1	2	0	1	2	0	1	5	4	4	5	5	5	3	3	3	4	5	5	4	5	4	3	4	4	4	4	1	1	1	1	1	1	0	0	0	1	1
296	3	3	4	0	0	1	0	0	61	0	1	1	2	0	1	2	0	0	5	5	5	5	5	5	5	5	5	5	5	5	3	5	5	5	5	5	3	3	1	1	1	1	1	1	1	1	1	1	1
297	4	4	4	1	1	1	1	0	28	0	1	0	2	0	1	3	0	0	4	4	3	5	4	4	4	4	3	5	1	4	4	4	5	5	5	5	3	4	1	1	0	1	1	1	1	1	0	1	0
298	4	4	4	1	1	1	0	0	36	2	1	0	2	0	1	2	0	0	5	4	5	5	5	5	5	4	5	5	5	5	4	5	5	5	5	5	4	4	1	1	1	1	1	1	1	1	1	1	1
299	5	3	5	1	0	1	1	0	37	3	0	1	2	0	1	3	0	0	5	5	5	5	5	5	5	3	3	5	3	5	3	5	5	5	5	5	3	3	1	1	1	1	1	1	1	0	0	1	0
300	3	2	2	0	0	0	1	0	33	1	1	1	2	1	1	2	0	1	5	3	4	3	4	3	3	2	2	5	3	3	5	4	4	4	4	4	3	4	1	0	1	0	1	0	0	0	0	1	0
301	3	3	3	0	0	0	0	0	57	0	1	1	2	1	1	3	0	1	3	4	3	3	3	3	3	3	3	3	3	3	3	3	3	3	3	3	3	3	0	1	0	0	0	0	0	0	0	0	0
302	3	3	3	0	0	0	0	0	50	2	1	1	2	1	1	1	0	0	4	2	2	4	4	4	4	2	3	5	4	5	4	5	5	5	5	5	4	4	1	0	0	1	1	1	1	0	0	1	1
303	3	3	3	0	0	0	0	0	33	0	1	0	2	1	1	2	0	1	4	3	5	5	5	5	5	5	5	5	2	4	4	5	5	5	5	5	3	5	1	0	1	1	1	1	1	1	1	1	0
304	3	3	3	0	0	0	0	1	45	0	1	1	2	1	1	3	0	0	4	5	1	5	5	5	5	4	4	5	3	4	5	5	5	5	5	5	5	5	1	1	0	1	1	1	1	1	1	1	0
305	3	3	3	0	0	0	1	1	38	2	1	1	2	1	1	1	0	0	5	3	3	5	5	5	5	2	4	4	4	4	3	5	5	5	5	5	4	4	1	0	0	1	1	1	1	0	1	1	1
306	3	3	4	0	0	1	1	1	25	1	1	0	2	1	1	1	0	0	4	4	4	4	4	4	4	4	4	4	4	4	4	4	4	4	4	4	4	4	1	1	1	1	1	1	1	1	1	1	1
307	4	2	2	1	0	0	0	0	43	0	1	0	2	1	1	1	0	0	5	5	5	3	5	5	5	3	3	5	3	5	4	5	3	3	5	5	3	5	1	1	1	0	1	1	1	0	0	1	0
308	4	3	3	1	0	0	0	1	44	1	0	0	2	1	1	1	0	0	1	5	5	1	1	1	1	1	1	1	5	1	1	1	1	1	1	1	5	5	0	1	1	0	0	0	0	0	0	0	1
309	4	3	3	1	0	0	1	0	46	0	1	0	2	1	1	3	0	0	3	3	3	5	4	5	3	3	4	5	5	5	5	5	5	5	5	5	4	4	0	0	0	1	1	1	0	0	1	1	1
310	4	3	3	1	0	0	1	0	36	0	0	1	2	1	1	2	0	0	5	5	5	3	5	5	5	1	5	3	3	3	3	5	3	3	5	5	3	3	1	1	1	0	1	1	1	0	1	0	0
311	4	3	5	1	0	1	1	1	24	0	1	0	2	1	1	2	0	0	5	4	4	5	5	5	5	2	3	5	4	5	4	4	5	5	5	5	3	3	1	1	1	1	1	1	1	0	0	1	1
312	4	4	2	1	1	0	1	0	60	2	1	0	2	1	1	2	0	0	5	4	4	5	5	5	5	5	5	5	3	5	5	5	5	5	5	5	4	4	1	1	1	1	1	1	1	1	1	1	0
313	4	4	3	1	1	0	0	0	42	0	1	1	2	1	1	2	0	0	5	3	4	4	4	4	2	2	2	4	4	5	4	5	5	5	5	5	2	3	1	0	1	1	1	1	0	0	0	1	1
314	4	4	4	1	1	1	0	1	44	0	0	0	2	1	1	3	0	0	1	3	3	5	3	5	5	3	3	5	3	3	5	5	5	5	5	5	3	3	0	0	0	1	0	1	1	0	0	1	0
315	4	4	4	1	1	1	1	0	50	2	1	1	2	1	1	1	0	0	3	3	3	4	5	5	4	4	3	5	3	3	5	4	4	4	4	5	3	3	0	0	0	1	1	1	1	1	0	1	0
316	4	4	4	1	1	1	0	0	51	2	1	1	2	1	1	2	0	0	3	3	4	2	5	5	4	2	3	4	2	5	3	5	5	5	5	4	3	3	0	0	1	0	1	1	1	0	0	1	0
317	4	4	4	1	1	1	1	0	40	2	1	1	2	1	1	3	0	0	3	4	4	4	4	4	4	3	3	4	3	4	4	4	4	4	4	4	4	4	0	1	1	1	1	1	1	0	0	1	0
318	4	4	4	1	1	1	0	1	31	0	0	1	2	1	1	1	0	1	4	4	4	4	4	4	4	4	4	4	4	4	4	4	4	4	4	4	4	4	1	1	1	1	1	1	1	1	1	1	1
319	4	4	4	1	1	1	0	0	33	0	1	0	2	1	1	1	0	1	5	3	3	4	3	5	5	3	3	3	1	5	5	3	3	3	3	5	3	2	1	0	0	1	0	1	1	0	0	0	0
320	4	4	4	1	1	1	0	1	33	0	1	0	2	1	1	2	0	0	5	3	3	4	4	4	4	2	2	4	4	4	4	4	4	4	4	4	3	3	1	0	0	1	1	1	1	0	0	1	1
321	4	4	4	1	1	1	0	1	38	0	1	1	2	1	1	1	0	1	5	3	5	4	4	5	5	4	4	5	4	5	4	5	5	4	5	5	5	5	1	0	1	1	1	1	1	1	1	1	1
322	4	4	4	1	1	1	0	1	32	0	0	1	2	1	1	3	0	0	5	5	5	5	5	5	5	5	5	5	5	5	5	5	5	5	5	5	5	5	1	1	1	1	1	1	1	1	1	1	1
323	5	3	3	1	0	0	0	1	27	0	0	0	2	1	1	1	0	0	5	4	4	4	4	4	4	3	3	4	5	4	3	4	4	3	4	5	4	4	1	1	1	1	1	1	1	0	0	1	1
324	5	4	3	1	1	0	1	1	26	0	0	0	2	1	1	1	0	0	2	4	3	4	3	4	3	2	3	2	2	4	3	4	2	2	4	4	3	3	0	1	0	1	0	1	0	0	0	0	0
325	5	4	4	1	1	1	0	0	34	0	1	0	2	1	1	2	0	1	4	3	4	3	4	4	4	4	4	5	4	3	4	4	4	4	4	4	3	3	1	0	1	0	1	1	1	1	1	1	1
326	5	5	3	1	1	0	0	1	27	0	0	0	2	1	1	1	0	0	5	3	3	5	5	5	3	3	5	4	5	5	5	5	5	5	5	5	1	3	1	0	0	1	1	1	0	0	1	1	1
327	5	5	5	1	1	1	1	0	41	2	1	0	2	1	1	1	0	0	4	2	2	3	4	4	4	2	3	4	2	4	2	3	4	3	3	4	2	2	1	0	0	0	1	1	1	0	0	1	0
328	3	3	3	0	0	0	1	1	33	0	1	0	2	2	1	3	0	1	5	3	3	4	5	5	3	2	2	3	3	4	3	5	5	5	5	5	3	3	1	0	0	1	1	1	0	0	0	0	0
329	3	3	3	0	0	0	1	1	31	0	1	1	2	2	1	3	0	0	5	4	3	4	4	4	4	3	3	5	3	5	4	5	5	4	5	5	4	3	1	1	0	1	1	1	1	0	0	1	0
330	3	3	3	0	0	0	0	1	49	1	0	1	3	0	1	1	0	1	5	3	3	5	5	5	5	5	5	5	5	5	5	5	5	5	5	5	3	3	1	0	0	1	1	1	1	1	1	1	1
331	4	4	4	1	1	1	1	1	51	1	0	1	3	0	1	2	0	0	5	5	5	3	5	3	3	2	2	4	4	5	4	5	4	5	5	5	4	4	1	1	1	0	1	0	0	0	0	1	1
332	5	5	5	1	1	1	1	1	45	0	0	1	3	0	1	1	0	0	4	2	4	5	5	5	5	4	3	4	3	3	4	4	4	3	5	3	3	2	1	0	1	1	1	1	1	1	0	1	0
333	3	3	3	0	0	0	0	1	40	0	0	0	3	1	1	1	0	0	5	3	3	5	4	4	4	3	3	5	3	4	5	5	4	5	5	5	4	3	1	0	0	1	1	1	1	0	0	1	0
334	4	3	0	1	0	0	1	1	27	0	1	0	3	1	1	2	0	1	5	4	4	5	5	5	5	1	1	3	1	3	3	3	3	5	5	3	3	3	1	1	1	1	1	1	1	0	0	0	0
335	4	3	2	1	0	0	0	1	51	0	1	1	3	1	1	3	0	1	1	3	2	3	1	1	2	4	4	1	2	2	2	1	2	2	1	2	3	3	0	0	0	0	0	0	0	1	1	0	0
336	4	4	4	1	1	1	1	1	42	0	1	1	3	1	1	3	0	1	3	3	3	4	4	4	4	3	3	3	3	3	3	3	3	3	4	4	3	3	0	0	0	1	1	1	1	0	0	0	0
337	4	4	4	1	1	1	1	1	51	1	0	1	3	1	1	2	0	0	3	4	5	3	5	4	5	2	1	5	4	5	4	5	5	4	4	5	3	3	0	1	1	0	1	1	1	0	0	1	1
338	4	4	4	1	1	1	0	0	37	0	1	1	3	1	1	1	0	1	4	4	4	4	4	4	4	3	2	3	4	4	4	4	4	4	4	4	3	3	1	1	1	1	1	1	1	0	0	0	1
339	4	4	4	1	1	1	0	0	49	0	1	1	3	1	1	3	0	0	5	3	3	4	5	5	5	5	5	5	4	4	4	5	5	5	5	5	3	4	1	0	0	1	1	1	1	1	1	1	1
340	4	4	4	1	1	1	1	1	48	0	0	1	3	1	1	2	0	0	5	4	3	3	4	4	4	3	3	4	4	4	4	4	4	4	4	4	4	3	1	1	0	0	1	1	1	0	0	1	1
341	4	4	4	1	1	1	0	0	33	2	0	0	3	1	1	1	0	0	5	5	5	1	5	5	5	1	3	5	5	3	3	5	5	5	5	5	3	5	1	1	1	0	1	1	1	0	0	1	1
342	5	5	5	1	1	1	1	1	39	0	1	1	3	1	1	2	0	0	4	3	3	4	4	4	4	3	3	4	3	4	4	4	5	5	5	5	3	3	1	0	0	1	1	1	1	0	0	1	0
343	4	0	0	1	0	0	1	1	46	1	1	0	3	2	1	1	0	1	5	4	3	5	5	5	5	3	4	5	5	5	5	5	5	5	5	5	3	3	1	1	0	1	1	1	1	0	1	1	1
344	4	0	4	1	0	1	0	0	37	0	1	1	3	2	1	1	0	0	5	4	3	5	4	4	4	2	3	3	3	4	4	4	3	3	4	5	4	3	1	1	0	1	1	1	1	0	0	0	0
345	4	4	0	1	1	0	1	1	53	0	0	1	3	2	1	1	0	0	5	4	5	5	4	3	3	1	1	2	2	3	3	4	3	4	5	5	3	3	1	1	1	1	1	0	0	0	0	0	0
346	4	4	0	1	1	0	1	0	53	0	0	1	3	2	1	1	0	0	5	4	5	5	4	3	3	1	1	2	2	3	3	4	3	4	5	5	3	3	1	1	1	1	1	0	0	0	0	0	0
347	3	3	3	0	0	0	0	1	49	0	1	1	4	1	1	1	0	0	5	1	1	5	5	1	1	3	3	3	3	5	5	5	3	3	3	5	3	3	1	0	0	1	1	0	0	0	0	0	0
348	4	4	3	1	1	0	1	1	62	0	1	1	5	0	1	1	0	0	4	3	3	4	4	4	3	3	2	5	3	4	4	3	4	5	5	5	3	3	1	0	0	1	1	1	0	0	0	1	0
349	4	4	4	1	1	1	0	1	43	2	0	1	5	0	1	2	0	0	4	5	4	4	4	4	4	2	3	4	3	4	4	5	5	4	4	5	3	4	1	1	1	1	1	1	1	0	0	1	0
350	4	3	3	1	0	0	1	0	44	0	0	1	5	1	1	2	0	0	4	3	2	4	4	4	4	2	3	4	3	4	4	5	4	4	5	5	3	2	1	0	0	1	1	1	1	0	0	1	0
351	4	3	3	1	0	0	1	1	50	0	1	1	5	1	1	2	0	0	5	5	5	5	5	5	5	5	5	5	5	5	5	5	5	5	5	5	3	5	1	1	1	1	1	1	1	1	1	1	1
352	4	4	3	1	1	0	0	1	51	0	1	1	5	1	1	2	0	0	5	3	1	5	5	5	5	3	3	4	3	5	5	5	5	5	5	5	3	1	1	0	0	1	1	1	1	0	0	1	0
353	4	4	4	1	1	1	1	1	51	0	1	1	5	1	1	3	0	1	3	2	4	1	4	5	3	1	3	5	4	5	3	1	5	5	5	5	3	5	0	0	1	0	1	1	0	0	0	1	1
354	2	3	3	0	0	0	0	0	45	0	1	1	5	2	1	1	0	0	4	3	4	5	5	5	5	2	4	4	4	5	5	4	4	4	4	4	2	3	1	0	1	1	1	1	1	0	1	1	1
355	4	3	3	1	0	0	0	1	44	0	0	1	5	2	1	1	0	0	5	3	3	5	5	5	5	1	3	5	5	5	5	5	5	5	5	5	3	3	1	0	0	1	1	1	1	0	0	1	1
356	4	3	3	1	0	0	1	1	57	0	1	1	5	2	1	3	0	0	5	4	3	5	4	4	4	2	2	3	3	4	5	4	4	5	5	5	3	3	1	1	0	1	1	1	1	0	0	0	0
357	3	3	3	0	0	0	0	0	48	2	1	1	0	0	1	1	0	1	4	3	2	4	4	4	4	4	4	4	3	4	4	4	4	4	4	5	4	4	1	0	0	1	1	1	1	1	1	1	0
358	3	3	3	0	0	0	0	0	57	2	1	1	0	0	1	2	0	0	4	4	4	4	4	4	4	4	4	5	3	4	4	4	5	5	5	5	3	4	1	1	1	1	1	1	1	1	1	1	0
359	3	3	5	0	0	1	1	0	42	0	0	1	0	0	1	2	0	1	4	3	4	2	5	5	4	3	3	5	5	4	4	5	4	4	5	5	4	4	1	0	1	0	1	1	1	0	0	1	1
360	3	4	4	0	1	1	0	0	19	0	1	0	0	0	1	2	0	1	5	4	3	5	4	4	4	3	3	4	4	4	4	5	4	4	5	5	4	4	1	1	0	1	1	1	1	0	0	1	1
361	4	0	4	1	0	1	1	1	66	0	1	1	0	0	1	2	0	1	5	3	3	4	4	5	4	4	4	5	3	4	3	4	4	4	4	4	4	3	1	0	0	1	1	1	1	1	1	1	0
362	4	0	5	1	0	1	1	0	38	0	1	1	0	0	1	3	0	0	5	4	3	4	5	5	5	4	5	5	3	4	4	5	5	4	5	5	4	4	1	1	0	1	1	1	1	1	1	1	0
363	4	3	3	1	0	0	1	0	43	1	0	1	0	0	1	1	0	0	3	2	1	4	4	5	2	2	1	5	3	5	4	4	5	5	5	5	2	2	0	0	0	1	1	1	0	0	0	1	0
364	4	3	3	1	0	0	0	0	55	0	1	1	0	0	1	3	0	1	5	3	2	5	5	4	4	2	2	3	1	4	3	4	5	5	5	5	3	2	1	0	0	1	1	1	1	0	0	0	0
365	4	3	3	1	0	0	1	1	57	0	1	1	0	0	1	3	0	0	5	5	5	4	5	4	4	1	1	4	4	5	4	5	3	3	3	5	4	4	1	1	1	1	1	1	1	0	0	1	1
366	4	3	4	1	0	1	1	0	54	2	1	1	0	0	1	1	0	1	2	2	2	2	2	3	2	2	1	2	2	3	5	3	5	5	5	5	2	2	0	0	0	0	0	0	0	0	0	0	0
367	4	4	3	1	1	0	1	1	45	0	1	1	0	0	1	1	0	1	3	4	3	4	4	4	4	4	4	5	3	4	3	4	4	5	5	5	4	3	0	1	0	1	1	1	1	1	1	1	0
368	4	4	3	1	1	0	1	1	52.3	0	0	1	0	0	1	1	0	0	5	3	5	5	5	5	5	5	5	5	5	5	3	5	5	5	5	5	3	5	1	0	1	1	1	1	1	1	1	1	1
369	4	4	4	1	1	1	1	0	56	0	1	1	0	0	1	3	0	1	1	1	2	1	1	1	1	2	1	1	3	2	2	1	1	1	1	1	2	2	0	0	0	0	0	0	0	0	0	0	0
370	4	4	4	1	1	1	0	1	65	0	0	1	0	0	1	3	0	0	1	3	3	1	1	1	1	2	1	1	1	2	1	1	1	1	1	1	1	1	0	0	0	0	0	0	0	0	0	0	0
371	4	4	4	1	1	1	0	0	37	2	1	1	0	0	1	1	0	0	3	3	3	3	3	3	3	3	3	3	3	5	3	5	5	5	5	5	3	3	0	0	0	0	0	0	0	0	0	0	0
372	4	4	4	1	1	1	1	0	55	0	1	1	0	0	1	1	0	1	3	3	4	3	5	4	5	4	5	5	4	4	4	3	5	2	4	3	3	3	0	0	1	0	1	1	1	1	1	1	1
373	4	4	4	1	1	1	0	0	52	1	0	0	0	0	1	2	0	1	5	2	2	3	3	4	3	3	3	5	3	3	5	3	3	4	4	3	2	2	1	0	0	0	0	1	0	0	0	1	0
374	4	4	4	1	1	1	1	0	43	0	1	1	0	0	1	2	0	0	5	4	5	5	5	5	5	5	5	5	3	4	4	5	5	5	5	5	3	3	1	1	1	1	1	1	1	1	1	1	0
375	5	4	3	1	1	0	1	1	65	0	1	1	0	0	1	2	0	0	2	2	2	5	3	3	1	3	2	5	3	4	3	5	5	4	4	5	3	3	0	0	0	1	0	0	0	0	0	1	0
376	0	0	0	0	0	0	1	0	51	2	1	1	0	1	1	3	0	1	5	5	5	5	5	5	5	5	5	5	5	5	5	5	5	5	5	5	5	5	1	1	1	1	1	1	1	1	1	1	1
377	3	3	2	0	0	0	1	0	26	0	1	1	0	1	1	3	0	0	5	4	3	4	4	4	5	3	3	2	4	4	4	5	3	4	5	5	3	3	1	1	0	1	1	1	1	0	0	0	1
378	3	3	3	0	0	0	0	0	40	0	1	1	0	1	1	1	0	1	1	1	1	1	1	1	1	1	1	1	5	5	3	3	3	3	3	3	3	3	0	0	0	0	0	0	0	0	0	0	1
379	3	3	3	0	0	0	1	1	60	0	0	1	0	1	1	1	0	0	3	3	3	3	5	5	5	3	3	5	4	4	5	5	5	5	5	5	4	4	0	0	0	0	1	1	1	0	0	1	1
380	3	3	3	0	0	0	0	0	50	1	1	0	0	1	1	1	0	0	3	3	3	5	5	5	5	3	3	5	3	4	4	4	3	5	5	5	3	3	0	0	0	1	1	1	1	0	0	1	0
381	3	3	3	0	0	0	0	1	43	0	0	1	0	1	1	1	0	0	4	3	3	3	5	4	5	2	2	4	4	4	4	4	4	5	5	5	3	3	1	0	0	0	1	1	1	0	0	1	1
382	3	3	3	0	0	0	1	0	36	2	1	1	0	1	1	1	0	0	5	3	1	1	5	5	5	3	5	5	4	5	5	5	3	3	5	5	4	3	1	0	0	0	1	1	1	0	1	1	1
383	3	3	3	0	0	0	1	0	23	1	1	0	0	1	1	2	0	1	5	4	4	4	5	5	5	4	5	5	4	5	5	5	5	5	5	5	4	5	1	1	1	1	1	1	1	1	1	1	1
384	3	3	3	0	0	0	0	0	45	0	1	1	0	1	1	1	0	1	5	5	4	5	5	5	5	3	4	4	2	4	5	5	5	5	5	5	3	3	1	1	1	1	1	1	1	0	1	1	0
385	3	3	3	0	0	0	0	0	35	1	0	1	0	1	1	3	0	0	5	5	5	5	5	5	5	5	5	5	5	5	5	5	5	5	5	5	5	5	1	1	1	1	1	1	1	1	1	1	1
386	3	3	4	0	0	1	0	1	53	0	1	1	0	1	1	2	0	0	3	3	3	5	5	5	5	5	4	4	5	5	3	5	5	5	5	5	3	3	0	0	0	1	1	1	1	1	1	1	1
387	3	3	4	0	0	1	0	0	21	0	1	0	0	1	1	2	0	1	4	3	3	4	4	4	4	3	3	4	4	4	4	5	4	4	5	5	4	4	1	0	0	1	1	1	1	0	0	1	1
388	3	3	5	0	0	1	1	0	56	0	1	1	0	1	1	3	0	0	5	2	4	4	4	5	5	3	4	4	4	5	3	5	4	4	4	5	2	4	1	0	1	1	1	1	1	0	1	1	1
389	3	4	2	0	1	0	0	1	70	0	1	1	0	1	1	2	0	1	5	3	3	5	5	5	5	4	5	5	4	4	5	5	5	5	5	5	5	5	1	0	0	1	1	1	1	1	1	1	1
390	3	4	4	0	1	1	0	0	43	0	1	1	0	1	1	3	0	0	4	4	4	2	5	5	4	2	3	4	2	4	2	5	3	4	5	5	5	4	1	1	1	0	1	1	1	0	0	1	0
391	3	4	5	0	1	1	1	1	20	0	0	0	0	1	1	2	0	1	5	5	5	4	5	5	5	3	5	5	4	5	3	5	5	5	5	5	5	5	1	1	1	1	1	1	1	0	1	1	1
392	4	0	3	1	0	0	0	1	54	0	1	1	0	1	1	1	0	0	5	2	1	5	3	5	3	4	5	5	2	5	5	5	5	5	5	5	1	1	1	0	0	1	0	1	0	1	1	1	0
393	4	0	3	1	0	0	0	0	54	0	1	1	0	1	1	1	0	0	5	2	1	5	3	5	3	4	5	5	2	5	5	5	5	5	5	5	1	1	1	0	0	1	0	1	0	1	1	1	0
394	4	0	3	1	0	0	0	0	34	0	1	1	0	1	1	1	0	1	5	4	4	4	5	5	4	2	1	4	4	5	3	4	4	3	4	4	3	4	1	1	1	1	1	1	1	0	0	1	1
395	4	3	0	1	0	0	0	1	21	0	0	0	0	1	1	2	0	0	5	5	5	4	5	5	5	3	3	5	4	5	3	5	5	4	5	5	4	3	1	1	1	1	1	1	1	0	0	1	1
396	4	3	2	1	0	0	1	0	50	0	1	1	0	1	1	2	0	0	4	4	3	5	5	5	5	3	5	5	3	3	4	5	5	5	5	5	4	4	1	1	0	1	1	1	1	0	1	1	0
397	4	3	4	1	0	1	1	1	61	0	1	1	0	1	1	2	0	0	4	3	3	4	4	4	4	4	4	4	3	4	4	4	4	4	4	4	3	3	1	0	0	1	1	1	1	1	1	1	0
398	4	3	4	1	0	1	0	1	66	1	1	1	0	1	1	3	0	0	5	4	4	3	5	4	5	2	3	3	3	4	2	5	5	4	5	5	3	3	1	1	1	0	1	1	1	0	0	0	0
399	4	3	4	1	0	1	1	0	53	0	1	1	0	1	1	1	0	1	5	4	4	4	5	5	5	4	5	5	3	5	5	5	5	5	5	5	3	4	1	1	1	1	1	1	1	1	1	1	0
400	4	3	5	1	0	1	1	1	22	0	0	0	0	1	1	3	0	0	4	3	4	4	4	4	3	2	4	3	2	4	2	3	3	5	5	4	3	3	1	0	1	1	1	1	0	0	1	0	0
401	4	3	5	1	0	1	1	0	22	2	1	0	0	1	1	2	0	0	4	3	4	4	5	5	5	3	3	5	2	4	3	5	5	5	4	5	3	4	1	0	1	1	1	1	1	0	0	1	0
402	4	3	5	1	0	1	0	0	42	0	1	1	0	1	1	1	0	1	5	3	3	5	5	5	3	3	3	5	4	4	5	4	4	3	4	4	3	4	1	0	0	1	1	1	0	0	0	1	1
403	4	3	5	1	0	1	0	0	37	2	1	1	0	1	1	3	0	0	5	3	5	5	5	5	5	3	5	5	4	5	5	5	5	5	5	5	4	4	1	0	1	1	1	1	1	0	1	1	1
404	4	4	2	1	1	0	1	1	63	0	1	1	0	1	1	2	0	0	5	5	5	4	5	5	5	5	5	5	4	5	5	5	5	5	5	5	4	4	1	1	1	1	1	1	1	1	1	1	1
405	4	4	3	1	1	0	0	0	47	2	1	1	0	1	1	2	0	0	4	2	3	5	4	3	3	2	3	4	2	4	4	4	4	5	5	5	1	3	1	0	0	1	1	0	0	0	0	1	0
406	4	4	3	1	1	0	0	1	39	2	0	0	0	1	1	1	0	0	4	4	3	3	3	3	3	3	3	4	3	3	3	3	3	3	3	3	3	3	1	1	0	0	0	0	0	0	0	1	0
407	4	4	3	1	1	0	0	1	23	1	0	0	0	1	1	2	0	0	5	5	4	5	5	5	3	3	5	5	3	4	5	5	5	5	5	5	3	4	1	1	1	1	1	1	0	0	1	1	0
408	4	4	4	1	1	1	0	1	69	0	0	1	0	1	1	1	0	0	1	3	3	1	1	1	1	2	2	1	2	2	1	1	1	1	1	1	1	1	0	0	0	0	0	0	0	0	0	0	0
409	4	4	4	1	1	1	1	1	20	0	1	0	0	1	1	2	0	0	3	3	1	5	4	5	5	3	3	4	3	3	4	5	3	4	4	5	4	2	0	0	0	1	1	1	1	0	0	1	0
410	4	4	4	1	1	1	0	0	62	0	1	1	0	1	1	3	0	0	3	3	3	4	5	4	3	5	3	5	3	5	4	5	4	5	5	5	3	3	0	0	0	1	1	1	0	1	0	1	0
411	4	4	4	1	1	1	0	0	34	2	1	1	0	1	1	1	0	0	3	3	4	4	4	4	4	4	4	4	4	4	4	4	5	4	5	5	3	3	0	0	1	1	1	1	1	1	1	1	1
412	4	4	4	1	1	1	1	0	85	0	1	0	0	1	1	1	0	0	4	2	2	5	3	4	3	4	2	5	3	3	4	3	4	4	4	4	2	3	1	0	0	1	0	1	0	1	0	1	0
413	4	4	4	1	1	1	0	1	32	0	1	1	0	1	1	1	0	1	4	3	1	2	5	5	5	3	3	3	4	4	3	5	5	5	5	5	4	2	1	0	0	0	1	1	1	0	0	0	1
414	4	4	4	1	1	1	0	0	56	0	1	1	0	1	1	3	0	0	4	3	3	4	4	3	3	3	3	3	3	4	3	3	4	3	4	4	3	3	1	0	0	1	1	0	0	0	0	0	0
415	4	4	4	1	1	1	1	0	52	0	1	1	0	1	1	1	0	0	5	4	3	5	5	5	5	3	3	5	4	4	3	5	5	5	5	5	4	4	1	1	0	1	1	1	1	0	0	1	1
416	4	4	4	1	1	1	0	0	37	0	1	1	0	1	1	2	0	0	5	4	4	3	5	5	4	2	3	5	4	3	4	4	5	5	5	5	3	3	1	1	1	0	1	1	1	0	0	1	1
417	4	4	4	1	1	1	1	1	61	2	0	1	0	1	1	2	0	1	5	4	4	5	4	5	5	3	3	5	3	5	3	5	5	4	4	5	4	3	1	1	1	1	1	1	1	0	0	1	0
418	4	4	4	1	1	1	1	0	56	2	1	1	0	1	1	3	0	0	5	5	4	5	5	5	2	2	3	5	5	5	3	5	4	4	3	5	4	4	1	1	1	1	1	1	0	0	0	1	1
419	4	4	4	1	1	1	0	1	19	0	0	0	0	1	1	3	0	1	5	5	5	5	5	5	5	5	5	5	4	5	5	5	5	5	5	5	4	4	1	1	1	1	1	1	1	1	1	1	1
420	4	4	5	1	1	1	1	0	69	0	0	1	0	1	1	2	0	1	1	5	5	5	5	5	5	4	4	5	2	5	5	5	5	5	5	5	5	5	0	1	1	1	1	1	1	1	1	1	0
421	4	4	5	1	1	1	0	0	51	2	1	1	0	1	1	1	0	0	4	3	3	3	4	5	3	2	5	4	5	5	4	5	4	4	5	5	3	3	1	0	0	0	1	1	0	0	1	1	1
422	4	5	4	1	1	1	1	0	52	0	1	1	0	1	1	2	0	0	5	4	4	4	4	3	3	1	1	2	3	3	3	5	3	4	4	5	2	2	1	1	1	1	1	0	0	0	0	0	0
423	5	4	0	1	1	0	1	1	23	0	1	0	0	1	1	2	0	0	4	2	2	4	4	5	4	2	4	4	3	5	4	5	3	5	5	5	1	1	1	0	0	1	1	1	1	0	1	1	0
424	5	4	3	1	1	0	1	1	50	2	1	1	0	1	1	2	0	1	5	5	5	5	5	5	5	5	5	5	5	5	5	5	5	5	5	5	5	5	1	1	1	1	1	1	1	1	1	1	1
425	5	4	4	1	1	1	1	1	55	2	1	1	0	1	1	1	0	0	5	5	5	5	5	5	5	3	5	5	5	5	5	5	5	5	5	5	4	3	1	1	1	1	1	1	1	0	1	1	1
426	5	5	3	1	1	0	1	0	45	0	1	1	0	1	1	1	0	1	5	5	3	5	5	5	4	1	5	4	5	5	5	5	5	5	5	5	3	3	1	1	0	1	1	1	1	0	1	1	1
427	5	5	5	1	1	1	1	0	44	1	1	1	0	1	1	2	0	1	4	3	3	3	3	3	4	3	3	5	3	4	3	5	5	4	5	5	3	3	1	0	0	0	0	0	1	0	0	1	0
428	5	5	5	1	1	1	0	1	22	1	1	0	0	1	1	1	0	1	4	3	4	5	4	4	4	4	4	3	4	5	3	3	3	3	4	4	3	4	1	0	1	1	1	1	1	1	1	0	1
429	5	5	5	1	1	1	0	1	21	0	0	0	0	1	1	2	0	0	5	4	4	5	5	5	5	3	4	4	4	5	3	5	4	4	5	5	4	4	1	1	1	1	1	1	1	0	1	1	1
430	3	3	4	0	0	1	0	0	42	0	1	1	0	2	1	2	0	1	5	4	3	4	4	4	3	3	4	4	4	4	4	4	4	4	4	5	3	3	1	1	0	1	1	1	0	0	1	1	1
431	4	3	3	1	0	0	1	0	43	0	1	1	0	2	1	1	0	1	5	3	2	4	3	3	2	2	2	4	3	5	4	4	4	5	5	5	2	2	1	0	0	1	0	0	0	0	0	1	0
432	4	3	3	1	0	0	1	0	24	0	1	0	0	2	1	1	0	0	5	3	3	5	4	4	3	3	3	3	3	5	3	5	5	5	5	5	3	3	1	0	0	1	1	1	0	0	0	0	0
433	4	4	3	1	1	0	1	0	33	2	1	0	0	2	1	1	0	0	5	5	5	5	5	3	1	2	3	3	4	5	4	5	4	5	5	5	4	4	1	1	1	1	1	0	0	0	0	0	1
434	4	4	4	1	1	1	1	1	24	0	1	0	0	2	1	3	0	1	3	4	4	5	4	4	3	4	4	5	4	4	5	4	5	5	5	5	3	3	0	1	1	1	1	1	0	1	1	1	1
435	4	4	4	1	1	1	1	0	45	0	0	1	0	2	1	2	0	1	4	5	2	4	5	5	5	2	2	5	4	4	5	5	5	5	5	5	5	4	1	1	0	1	1	1	1	0	0	1	1
436	4	4	5	1	1	1	1	0	43	0	1	1	0	2	1	3	0	1	3	3	3	3	3	3	4	4	4	4	4	4	3	4	4	2	4	4	5	4	0	0	0	0	0	0	1	1	1	1	1
437	4	4	5	1	1	1	0	0	32	2	1	1	0	2	1	2	0	0	5	3	2	4	4	4	4	3	3	2	4	5	3	4	3	3	4	4	3	2	1	0	0	1	1	1	1	0	0	0	1
438	5	0	4	1	0	1	1	0	24	0	1	0	0	2	1	1	0	0	5	4	4	4	4	4	3	3	3	4	3	5	4	4	4	4	4	4	3	4	1	1	1	1	1	1	0	0	0	1	0
439	5	3	3	1	0	0	0	0	30	3	0	0	0	2	1	2	0	1	5	3	4	4	4	5	4	3	3	4	4	4	4	5	4	5	5	5	3	4	1	0	1	1	1	1	1	0	0	1	1
440	5	4	3	1	1	0	1	1	61	2	1	1	0	2	1	1	0	0	5	4	3	5	4	4	1	1	3	4	1	4	5	4	4	5	5	5	3	4	1	1	0	1	1	1	0	0	0	1	0
441	0	0	0	0	0	0	1	0	46	0	1	1	1	0	1	1	0	1	5	5	5	5	5	5	5	5	5	5	5	5	5	5	5	5	5	5	3	3	1	1	1	1	1	1	1	1	1	1	1
442	3	3	3	0	0	0	1	0	68	0	1	0	1	0	1	3	0	1	3	4	5	5	5	5	5	5	5	5	4	5	5	5	5	5	5	5	3	5	0	1	1	1	1	1	1	1	1	1	1
443	3	3	3	0	0	0	0	0	62	2	1	0	1	0	1	2	0	0	4	3	4	4	4	4	4	3	4	5	4	4	4	5	5	5	5	5	3	3	1	0	1	1	1	1	1	0	1	1	1
444	3	4	5	0	1	1	0	0	47	2	1	1	1	0	1	3	0	0	5	3	3	5	5	5	5	3	4	5	1	5	3	5	5	5	5	5	3	3	1	0	0	1	1	1	1	0	1	1	0
445	4	0	0	1	0	0	1	0	50	0	0	1	1	0	1	1	0	0	3	4	3	4	4	4	2	4	4	5	4	4	4	4	4	4	5	5	4	4	0	1	0	1	1	1	0	1	1	1	1
446	4	0	0	1	0	0	1	0	22	1	1	0	1	0	1	2	0	0	4	4	4	4	4	4	4	4	4	4	4	3	4	4	4	3	4	4	4	4	1	1	1	1	1	1	1	1	1	1	1
447	4	3	3	1	0	0	0	0	50	2	1	1	1	0	1	2	0	0	5	3	5	5	5	5	5	4	4	5	4	5	5	5	5	5	5	5	4	4	1	0	1	1	1	1	1	1	1	1	1
448	4	4	3	1	1	0	1	0	58	0	1	0	1	0	1	1	0	0	3	4	4	4	4	4	4	4	4	5	4	4	4	4	5	4	4	4	3	3	0	1	1	1	1	1	1	1	1	1	1
449	4	4	3	1	1	0	1	1	43	2	0	1	1	0	1	2	0	0	5	3	3	5	5	5	5	3	5	5	5	5	5	5	5	5	5	5	5	3	1	0	0	1	1	1	1	0	1	1	1
450	4	4	4	1	1	1	1	0	49	0	1	1	1	0	1	1	0	1	1	3	3	1	1	1	1	3	1	1	2	2	1	1	1	1	1	1	3	3	0	0	0	0	0	0	0	0	0	0	0
451	4	4	4	1	1	1	1	0	48	0	0	1	1	0	1	2	0	0	3	4	3	4	4	4	3	3	3	4	4	5	4	5	5	5	5	5	4	4	0	1	0	1	1	1	0	0	0	1	1
452	4	4	4	1	1	1	1	0	46	0	0	1	1	0	1	1	0	0	3	4	4	3	5	5	5	3	3	4	4	4	4	4	4	5	5	5	4	4	0	1	1	0	1	1	1	0	0	1	1
453	5	5	5	1	1	1	1	1	56	2	1	1	1	0	1	3	0	0	1	1	1	1	1	3	1	5	1	1	2	1	1	1	1	1	1	1	3	2	0	0	0	0	0	0	0	1	0	0	0
454	2	2	3	0	0	0	1	1	24	0	0	0	1	1	1	1	0	0	5	4	4	5	4	5	5	5	4	5	5	5	5	5	5	5	5	5	4	4	1	1	1	1	1	1	1	1	1	1	1
455	3	3	0	0	0	0	1	1	28	0	1	0	1	1	1	2	0	0	5	5	5	5	3	5	5	4	3	5	5	5	3	5	5	5	5	5	3	3	1	1	1	1	0	1	1	1	0	1	1
456	3	3	3	0	0	0	0	1	44	0	1	0	1	1	1	1	0	1	5	3	3	5	5	5	5	5	3	5	3	5	5	5	5	5	5	5	3	3	1	0	0	1	1	1	1	1	0	1	0
457	3	3	3	0	0	0	1	1	23	0	0	0	1	1	1	1	0	0	5	3	4	3	5	5	4	4	3	4	4	4	3	4	4	3	5	5	3	4	1	0	1	0	1	1	1	1	0	1	1
458	3	3	3	0	0	0	0	0	31	1	1	0	1	1	1	1	0	0	5	5	5	5	5	5	5	5	5	5	5	5	5	5	5	5	5	5	3	3	1	1	1	1	1	1	1	1	1	1	1
459	4	0	0	1	0	0	1	0	37	1	0	1	1	1	1	1	0	0	3	1	1	1	3	2	3	3	3	5	3	4	4	4	5	4	4	5	3	2	0	0	0	0	0	0	0	0	0	1	0
460	4	4	0	1	1	0	0	0	34	2	1	1	1	1	1	2	0	0	3	4	2	5	5	5	5	5	5	5	3	5	5	5	5	5	5	5	3	3	0	1	0	1	1	1	1	1	1	1	0
461	4	4	4	1	1	1	0	0	36	1	1	0	1	1	1	1	0	1	4	2	1	3	4	3	3	5	4	5	4	4	4	5	5	4	4	4	2	3	1	0	0	0	1	0	0	1	1	1	1
462	4	5	5	1	1	1	0	1	20	0	1	0	1	1	1	1	0	1	3	3	3	3	2	3	3	3	3	3	3	3	3	3	3	3	3	3	3	3	0	0	0	0	0	0	0	0	0	0	0
463	5	4	4	1	1	1	1	1	42	0	1	1	1	1	1	3	0	1	5	4	3	4	5	4	4	2	3	2	3	4	4	4	3	4	5	5	3	2	1	1	0	1	1	1	1	0	0	0	0
464	5	5	5	1	1	1	1	0	36	0	0	0	1	1	1	1	0	0	2	4	4	4	4	4	4	3	3	4	4	4	4	5	4	3	4	5	3	3	0	1	1	1	1	1	1	0	0	1	1
465	5	5	5	1	1	1	0	1	36	2	0	0	1	1	1	2	0	0	4	2	3	4	5	3	4	3	5	3	4	5	4	4	4	4	4	5	3	2	1	0	0	1	1	0	1	0	1	0	1
466	3	2	4	0	0	1	1	0	37	0	1	0	2	0	1	3	0	0	5	4	4	5	5	5	4	3	2	4	3	4	3	5	4	4	5	5	3	4	1	1	1	1	1	1	1	0	0	1	0
467	3	3	2	0	0	0	0	1	40	1	0	1	2	0	1	2	0	1	5	3	3	5	5	5	5	5	5	5	4	4	5	5	5	5	5	5	3	3	1	0	0	1	1	1	1	1	1	1	1
468	4	3	2	1	0	0	1	0	40	0	1	1	2	0	1	2	0	1	5	3	3	3	5	5	5	3	3	5	4	4	5	5	5	5	5	5	3	3	1	0	0	0	1	1	1	0	0	1	1
469	4	4	2	1	1	0	1	0	51	2	0	1	2	0	1	1	0	0	4	4	4	5	3	4	3	4	4	3	3	3	4	4	3	4	4	4	3	3	1	1	1	1	0	1	0	1	1	0	0
470	3	2	2	0	0	0	0	1	33	0	0	0	2	1	1	1	0	0	4	3	4	4	4	2	4	3	2	4	3	4	4	4	4	4	5	5	3	4	1	0	1	1	1	0	1	0	0	1	0
471	3	3	3	0	0	0	0	1	38	0	1	0	2	1	1	2	0	0	4	4	4	4	3	3	3	2	5	5	4	5	4	3	5	5	5	4	3	3	1	1	1	1	0	0	0	0	1	1	1
472	3	3	3	0	0	0	0	0	35	0	0	1	2	1	1	3	0	0	5	2	2	5	3	3	3	1	5	1	2	3	3	3	3	5	5	5	3	3	1	0	0	1	0	0	0	0	1	0	0
473	3	3	4	0	0	1	0	0	51	0	1	1	2	1	1	2	0	1	3	3	3	4	4	4	3	4	4	5	4	4	4	5	5	5	5	5	3	4	0	0	0	1	1	1	0	1	1	1	1
474	4	3	3	1	0	0	1	1	51	0	1	1	2	1	1	1	0	1	5	4	4	4	5	5	5	3	4	5	4	4	4	4	5	5	5	5	4	4	1	1	1	1	1	1	1	0	1	1	1
475	4	4	0	1	1	0	1	1	55	0	1	1	2	1	1	2	0	0	4	4	4	5	5	5	5	4	5	4	4	5	5	5	5	5	5	5	4	4	1	1	1	1	1	1	1	1	1	1	1
476	4	4	3	1	1	0	1	1	40	0	0	1	2	1	1	3	0	0	5	4	2	5	5	5	3	2	3	4	3	4	4	5	3	3	5	5	1	2	1	1	0	1	1	1	0	0	0	1	0
477	4	4	3	1	1	0	1	1	44	0	0	1	2	1	1	3	0	0	5	5	5	5	5	5	5	2	5	5	5	5	5	5	5	5	5	5	3	3	1	1	1	1	1	1	1	0	1	1	1
478	4	4	4	1	1	1	1	0	42	0	1	1	2	1	1	1	0	0	3	3	2	3	5	5	5	3	3	5	4	5	5	5	5	5	4	5	4	3	0	0	0	0	1	1	1	0	0	1	1
479	4	4	4	1	1	1	1	1	34	0	1	0	2	1	1	1	0	1	5	4	3	4	4	4	4	3	3	3	4	5	3	5	4	5	5	5	4	3	1	1	0	1	1	1	1	0	0	0	1
480	4	4	4	1	1	1	1	1	47	0	1	1	2	1	1	2	0	0	5	4	5	3	5	5	4	2	3	5	5	5	4	5	5	5	5	5	4	5	1	1	1	0	1	1	1	0	0	1	1
481	4	4	4	1	1	1	0	0	36	0	1	0	2	1	1	3	0	1	5	5	5	5	3	5	3	3	5	5	5	5	5	5	5	5	5	5	5	5	1	1	1	1	0	1	0	0	1	1	1
482	4	4	4	1	1	1	1	0	36	0	0	1	2	1	1	2	0	0	5	5	5	5	5	5	5	2	3	5	3	3	3	5	5	5	5	5	3	3	1	1	1	1	1	1	1	0	0	1	0
483	5	3	3	1	0	0	1	1	61	0	1	1	2	1	1	3	0	0	5	5	5	5	4	5	5	5	5	5	2	5	5	5	5	5	5	5	3	4	1	1	1	1	1	1	1	1	1	1	0
484	4	0	0	1	0	0	0	0	28	0	1	0	2	2	1	1	0	0	5	1	1	5	1	3	1	4	1	3	4	5	5	5	3	5	5	5	2	1	1	0	0	1	0	0	0	1	0	0	1
485	4	3	3	1	0	0	1	0	32	3	0	0	2	2	1	1	0	0	3	5	4	3	5	5	5	2	2	4	4	4	2	4	4	5	5	5	4	4	0	1	1	0	1	1	1	0	0	1	1
486	4	3	3	1	0	0	1	0	28	0	0	0	2	2	1	1	0	0	5	3	1	4	4	5	4	2	1	1	2	4	3	4	3	4	4	4	1	1	1	0	0	1	1	1	1	0	0	0	0
487	4	4	3	1	1	0	1	0	36	1	0	0	2	2	1	3	0	1	5	3	1	3	5	5	5	3	5	5	5	5	3	5	5	5	5	5	3	3	1	0	0	0	1	1	1	0	1	1	1
488	4	4	4	1	1	1	0	0	31	0	1	0	2	2	1	2	0	0	5	4	3	4	4	4	3	2	4	4	4	4	3	4	4	4	4	5	3	3	1	1	0	1	1	1	0	0	1	1	1
489	5	0	5	1	0	1	1	0	38	0	1	1	2	2	1	3	0	1	5	5	3	4	5	5	5	2	5	4	5	5	2	5	3	4	5	5	2	2	1	1	0	1	1	1	1	0	1	1	1
490	3	4	4	0	1	1	0	0	56	0	0	1	3	0	1	3	0	1	5	3	3	3	5	5	4	3	4	5	3	4	4	4	4	5	5	5	3	3	1	0	0	0	1	1	1	0	1	1	0
491	3	3	3	0	0	0	0	0	55	2	1	1	3	1	1	1	0	0	5	5	4	4	4	5	4	4	4	4	4	4	4	5	4	5	4	5	4	4	1	1	1	1	1	1	1	1	1	1	1
492	4	3	4	1	0	1	1	0	44	0	1	0	3	1	1	2	0	1	3	3	3	4	5	5	5	3	4	5	4	5	3	5	5	5	5	5	3	3	0	0	0	1	1	1	1	0	1	1	1
493	4	4	4	1	1	1	0	0	54	0	0	1	3	1	1	2	0	0	2	3	3	5	5	3	3	1	4	3	3	3	3	3	3	2	3	5	3	1	0	0	0	1	1	0	0	0	1	0	0
494	4	4	4	1	1	1	0	1	47	0	0	1	3	1	1	1	0	0	3	1	5	3	4	4	4	1	3	3	3	3	3	3	3	5	5	4	3	3	0	0	1	0	1	1	1	0	0	0	0
495	4	4	4	1	1	1	0	0	50	2	0	1	3	1	1	1	0	0	3	5	3	5	5	5	5	5	3	2	4	4	2	5	5	2	5	5	3	3	0	1	0	1	1	1	1	1	0	0	1
496	4	4	4	1	1	1	0	0	62	0	1	0	3	1	1	2	0	0	5	5	3	4	4	4	4	2	4	5	4	5	4	5	4	5	5	5	4	3	1	1	0	1	1	1	1	0	1	1	1
497	4	4	5	1	1	1	1	1	60	0	1	1	3	1	1	3	0	0	5	3	5	3	5	5	5	3	3	4	3	4	4	5	5	5	5	5	5	5	1	0	1	0	1	1	1	0	0	1	0
498	5	0	4	1	0	1	1	1	37	0	1	1	3	1	1	1	0	1	5	5	5	4	3	3	3	4	5	5	4	5	4	4	4	4	4	4	4	4	1	1	1	1	0	0	0	1	1	1	1
499	4	0	4	1	0	1	1	1	35	0	1	1	3	2	1	3	0	0	5	3	5	4	5	5	5	3	2	4	3	5	4	5	5	5	5	5	3	3	1	0	1	1	1	1	1	0	0	1	0
500	4	4	3	1	1	0	1	0	48	0	1	1	3	2	1	3	0	1	5	3	3	4	5	5	4	3	4	4	4	5	4	4	4	4	5	4	3	3	1	0	0	1	1	1	1	0	1	1	1
501	4	4	4	1	1	1	0	0	41	0	1	1	3	2	1	3	0	1	5	5	5	4	4	4	3	3	3	4	3	4	4	5	4	5	5	5	3	3	1	1	1	1	1	1	0	0	0	1	0
502	3	3	3	0	0	0	0	1	19	0	1	0	4	0	1	1	0	1	5	3	3	5	5	5	5	5	5	5	5	5	5	5	5	5	5	5	5	5	1	0	0	1	1	1	1	1	1	1	1
503	3	3	3	0	0	0	0	1	56	0	1	0	4	1	1	3	0	1	4	3	3	4	5	5	5	3	4	4	3	4	4	5	4	3	5	5	3	3	1	0	0	1	1	1	1	0	1	1	0
504	3	3	3	0	0	0	0	0	53	0	1	1	5	0	1	2	0	0	5	5	5	3	5	5	4	3	3	4	3	4	4	5	4	5	5	5	4	3	1	1	1	0	1	1	1	0	0	1	0
505	3	3	3	0	0	0	0	0	42	0	0	1	5	1	1	1	0	0	4	4	4	4	4	4	4	3	3	5	4	4	4	4	4	5	5	5	3	3	1	1	1	1	1	1	1	0	0	1	1
506	4	4	4	1	1	1	1	1	50	1	1	1	5	1	1	3	0	0	4	3	4	4	4	4	4	1	1	2	3	5	4	4	4	4	4	4	3	3	1	0	1	1	1	1	1	0	0	0	0
507	4	4	4	1	1	1	0	1	54	0	1	1	5	1	1	3	0	0	5	4	4	4	4	4	4	3	2	3	2	3	3	4	3	3	3	3	3	3	1	1	1	1	1	1	1	0	0	0	0
508	4	4	5	1	1	1	0	1	56	0	1	1	5	1	1	2	0	0	1	3	3	1	1	1	1	4	2	2	5	2	2	2	2	2	2	2	3	4	0	0	0	0	0	0	0	1	0	0	1
509	5	5	5	1	1	1	1	1	49	0	1	1	5	2	1	3	0	0	5	5	3	4	4	4	3	1	1	3	4	4	3	5	4	3	4	5	4	3	1	1	0	1	1	1	0	0	0	0	1
510	3	3	4	0	0	1	1	1	46	0	0	1	0	1	2	2	0	0	4	3	3	4	5	5	5	4	3	4	3	3	4	5	4	4	5	5	3	3	1	0	0	1	1	1	1	1	0	1	0
511	3	3	3	0	0	0	1	0	54	0	1	1	1	0	2	2	0	0	2	3	3	4	3	3	3	4	3	4	3	3	3	3	3	3	3	3	3	3	0	0	0	1	0	0	0	1	0	1	0
512	4	4	0	1	1	0	1	0	47	0	1	1	1	0	2	1	0	1	3	3	3	1	1	1	1	3	1	1	2	1	2	1	1	1	1	1	3	3	0	0	0	0	0	0	0	0	0	0	0
513	3	4	4	0	1	1	0	0	46	0	1	1	1	1	2	3	0	0	5	3	3	4	3	5	3	3	2	4	3	4	3	4	4	4	4	4	3	3	1	0	0	1	0	1	0	0	0	1	0
514	4	4	4	1	1	1	0	0	34	3	0	0	1	1	2	3	0	0	5	3	3	4	5	5	4	3	3	5	4	4	5	5	5	5	5	5	3	3	1	0	0	1	1	1	1	0	0	1	1
515	4	4	4	1	1	1	1	0	39	2	0	1	1	1	2	2	0	0	5	4	4	5	4	5	4	5	4	5	4	5	5	4	5	5	5	5	4	4	1	1	1	1	1	1	1	1	1	1	1
516	4	5	2	1	1	0	1	0	29	1	1	0	1	1	2	2	0	0	5	1	3	5	5	4	5	5	2	5	5	5	3	5	4	5	5	5	1	3	1	0	0	1	1	1	1	1	0	1	1
517	4	4	4	1	1	1	0	0	33	0	0	1	1	2	2	2	0	0	4	4	3	4	4	4	3	3	3	4	4	4	3	4	4	4	4	5	3	3	1	1	0	1	1	1	0	0	0	1	1
518	4	4	5	1	1	1	0	1	51	0	0	0	2	0	2	2	0	1	5	3	1	5	3	5	5	1	3	5	3	5	5	5	5	5	5	5	3	5	1	0	0	1	0	1	1	0	0	1	0
519	5	5	5	1	1	1	1	0	45	0	1	1	2	0	2	3	0	0	3	3	3	4	4	4	4	3	3	2	3	3	3	4	2	2	4	4	2	2	0	0	0	1	1	1	1	0	0	0	0
520	0	0	0	0	0	0	1	0	38	0	0	1	2	1	2	2	0	0	4	5	5	5	5	3	5	5	5	5	4	5	3	5	4	4	4	4	4	5	1	1	1	1	1	0	1	1	1	1	1
521	3	3	0	0	0	0	0	1	50	3	0	0	2	1	2	2	0	0	3	4	4	5	5	5	5	3	5	5	3	5	4	4	4	4	5	5	3	4	0	1	1	1	1	1	1	0	1	1	0
522	3	3	0	0	0	0	0	0	28	0	0	0	2	1	2	2	0	1	5	4	4	5	5	5	5	5	5	5	4	4	5	5	5	5	5	5	4	4	1	1	1	1	1	1	1	1	1	1	1
523	3	3	3	0	0	0	1	0	44	2	0	1	2	1	2	2	0	0	3	4	3	5	5	5	3	1	4	5	1	4	4	4	4	4	4	4	3	3	0	1	0	1	1	1	0	0	1	1	0
524	3	3	3	0	0	0	0	0	38	0	0	1	2	1	2	2	0	0	4	3	3	3	4	4	3	3	3	4	3	4	4	4	4	5	5	5	3	3	1	0	0	0	1	1	0	0	0	1	0
525	3	3	3	0	0	0	1	0	43	3	0	0	2	1	2	1	0	0	4	3	3	4	4	3	4	2	3	4	3	4	4	4	4	4	4	4	3	3	1	0	0	1	1	0	1	0	0	1	0
526	3	3	3	0	0	0	0	0	41	3	0	1	2	1	2	2	0	0	5	1	3	5	5	5	5	5	5	5	3	3	5	5	5	5	5	5	3	3	1	0	0	1	1	1	1	1	1	1	0
527	3	3	3	0	0	0	0	1	38	2	0	1	2	1	2	1	0	1	5	2	1	3	5	5	5	5	3	3	3	4	4	5	3	5	5	4	3	1	1	0	0	0	1	1	1	1	0	0	0
528	3	3	3	0	0	0	1	0	42	0	1	1	2	1	2	2	0	0	5	2	2	4	2	3	2	1	1	3	3	4	4	4	3	4	5	4	3	3	1	0	0	1	0	0	0	0	0	0	0
529	3	3	3	0	0	0	1	0	26	1	0	1	2	1	2	2	0	1	5	2	3	3	3	3	3	3	3	3	3	5	3	4	3	4	4	4	2	2	1	0	0	0	0	0	0	0	0	0	0
530	3	3	3	0	0	0	0	0	33	0	1	0	2	1	2	2	0	0	5	3	3	4	4	4	5	1	3	3	4	5	4	5	3	3	5	5	1	1	1	0	0	1	1	1	1	0	0	0	1
531	3	3	3	0	0	0	0	0	28	0	1	0	2	1	2	1	0	0	5	3	3	5	3	3	3	3	1	2	2	4	4	3	3	3	3	3	2	2	1	0	0	1	0	0	0	0	0	0	0
532	3	3	3	0	0	0	0	0	40	3	0	1	2	1	2	1	0	0	5	5	5	5	5	5	5	5	5	5	5	5	5	5	5	5	5	5	5	5	1	1	1	1	1	1	1	1	1	1	1
533	3	3	4	0	0	1	0	1	30	2	1	0	2	1	2	2	0	0	5	5	5	5	5	5	5	4	3	5	4	5	4	5	5	5	5	5	5	5	1	1	1	1	1	1	1	1	0	1	1
534	3	4	3	0	1	0	0	0	39	3	0	1	2	1	2	2	0	1	4	4	2	5	5	5	3	3	2	5	4	5	5	5	5	4	5	4	3	3	1	1	0	1	1	1	0	0	0	1	1
535	3	4	4	0	1	1	0	1	49	0	1	1	2	1	2	2	0	1	3	3	3	3	3	3	3	3	3	3	3	4	3	4	3	3	4	4	3	3	0	0	0	0	0	0	0	0	0	0	0
536	3	4	4	0	1	1	0	0	33	0	0	1	2	1	2	2	0	0	5	4	3	4	4	5	3	1	3	5	3	5	3	5	5	4	5	5	1	1	1	1	0	1	1	1	0	0	0	1	0
537	3	4	5	0	1	1	1	0	45	0	0	1	2	1	2	3	0	0	5	4	4	5	5	5	4	4	4	5	4	5	5	5	5	3	5	5	3	4	1	1	1	1	1	1	1	1	1	1	1
538	3	5	0	0	1	0	0	1	30	3	0	0	2	1	2	2	0	0	5	4	5	3	5	5	3	3	2	4	4	5	5	5	5	5	5	5	4	4	1	1	1	0	1	1	0	0	0	1	1
539	4	2	4	1	0	1	0	0	42	0	1	0	2	1	2	2	0	0	2	3	2	3	3	4	4	2	3	3	3	3	3	4	3	3	4	4	2	3	0	0	0	0	0	1	1	0	0	0	0
540	4	3	3	1	0	0	1	0	39	3	0	1	2	1	2	2	0	0	5	3	3	4	5	5	4	3	4	5	3	4	4	5	5	5	5	5	4	3	1	0	0	1	1	1	1	0	1	1	0
541	4	3	4	1	0	1	1	0	43	0	0	1	2	1	2	2	0	0	5	3	5	2	5	5	5	4	2	3	3	4	3	5	4	4	5	5	4	4	1	0	1	0	1	1	1	1	0	0	0
542	4	4	0	1	1	0	1	1	24	2	0	0	2	1	2	2	0	0	4	4	3	5	5	4	4	3	3	4	4	5	4	4	5	4	5	5	4	3	1	1	0	1	1	1	1	0	0	1	1
543	4	4	3	1	1	0	0	0	39	2	1	0	2	1	2	2	0	0	3	1	1	5	4	5	3	5	4	5	2	4	5	4	5	5	5	5	3	3	0	0	0	1	1	1	0	1	1	1	0
544	4	4	3	1	1	0	0	0	56	1	1	1	2	1	2	2	0	0	5	1	1	5	3	3	2	4	5	5	5	5	5	3	5	3	5	5	2	2	1	0	0	1	0	0	0	1	1	1	1
545	4	4	3	1	1	0	0	0	35	1	1	0	2	1	2	1	0	0	5	3	3	4	4	4	4	2	2	3	2	3	4	5	3	4	4	4	2	2	1	0	0	1	1	1	1	0	0	0	0
546	4	4	3	1	1	0	0	0	41	0	0	0	2	1	2	2	0	0	5	3	3	5	5	5	5	5	5	5	3	4	5	4	4	4	4	4	3	3	1	0	0	1	1	1	1	1	1	1	0
547	4	4	3	1	1	0	1	0	26	0	1	0	2	1	2	1	0	1	5	4	4	5	5	5	4	3	3	5	3	4	4	5	5	5	5	5	3	3	1	1	1	1	1	1	1	0	0	1	0
548	4	4	3	1	1	0	1	0	45	0	1	1	2	1	2	2	0	0	5	5	5	5	5	5	5	5	5	5	3	5	3	5	5	5	5	5	5	5	1	1	1	1	1	1	1	1	1	1	0
549	4	4	4	1	1	1	0	0	57	0	0	0	2	1	2	2	0	1	3	3	3	2	2	2	2	3	2	2	3	2	3	2	2	2	1	1	3	3	0	0	0	0	0	0	0	0	0	0	0
550	4	4	4	1	1	1	0	0	38	3	0	0	2	1	2	2	0	0	4	3	3	1	4	4	4	2	3	4	2	5	3	4	4	4	4	4	2	3	1	0	0	0	1	1	1	0	0	1	0
551	4	4	4	1	1	1	0	0	27	0	0	0	2	1	2	1	0	0	4	3	3	4	4	4	3	2	2	5	3	4	4	4	5	4	4	4	4	3	1	0	0	1	1	1	0	0	0	1	0
552	4	4	4	1	1	1	0	0	33	0	1	0	2	1	2	1	0	0	4	4	4	5	4	4	4	4	2	3	4	4	4	4	4	4	4	4	3	3	1	1	1	1	1	1	1	1	0	0	1
553	4	4	4	1	1	1	0	0	28	3	0	0	2	1	2	3	0	1	5	1	2	5	5	5	4	4	3	5	3	4	4	4	4	4	4	4	3	3	1	0	0	1	1	1	1	1	0	1	0
554	4	4	4	1	1	1	0	1	47	2	0	1	2	1	2	2	0	1	5	2	2	4	5	5	5	2	5	5	4	5	5	5	5	5	5	5	3	3	1	0	0	1	1	1	1	0	1	1	1
555	4	4	4	1	1	1	1	0	37	0	0	1	2	1	2	3	0	0	5	3	1	5	5	5	5	3	4	5	4	4	4	5	5	5	5	5	3	1	1	0	0	1	1	1	1	0	1	1	1
556	4	4	4	1	1	1	0	0	32	2	1	1	2	1	2	3	0	1	5	3	3	4	5	5	5	5	4	3	3	4	5	5	5	5	5	5	3	3	1	0	0	1	1	1	1	1	1	0	0
557	4	4	4	1	1	1	0	0	38	2	0	0	2	1	2	2	0	0	5	3	3	5	4	4	4	3	5	5	4	5	4	5	4	5	5	5	4	3	1	0	0	1	1	1	1	0	1	1	1
558	4	4	4	1	1	1	0	1	29	3	0	0	2	1	2	3	0	0	5	4	3	2	5	5	5	3	4	5	3	4	3	5	5	3	5	5	4	4	1	1	0	0	1	1	1	0	1	1	0
559	4	4	4	1	1	1	0	0	45	0	1	0	2	1	2	3	0	0	5	4	3	4	5	5	5	3	3	4	4	5	4	5	5	5	5	5	4	4	1	1	0	1	1	1	1	0	0	1	1
560	4	4	4	1	1	1	1	0	48	0	0	1	2	1	2	2	0	0	5	4	4	1	1	1	1	1	3	1	3	2	4	1	1	1	1	1	3	3	1	1	1	0	0	0	0	0	0	0	0
561	4	4	4	1	1	1	1	0	31	2	1	1	2	1	2	3	0	0	5	4	4	5	4	3	3	4	3	4	3	5	5	4	4	4	4	4	3	3	1	1	1	1	1	0	0	1	0	1	0
562	4	4	4	1	1	1	1	0	38	2	1	1	2	1	2	2	0	0	5	4	4	5	5	5	5	5	5	5	5	5	5	5	4	5	5	5	5	4	1	1	1	1	1	1	1	1	1	1	1
563	4	4	4	1	1	1	0	1	33	0	0	0	2	1	2	2	0	0	5	5	5	5	5	5	5	5	5	5	5	5	5	5	5	5	5	5	5	5	1	1	1	1	1	1	1	1	1	1	1
564	4	4	5	1	1	1	1	0	50	3	0	1	2	1	2	2	0	1	3	3	4	5	5	5	4	3	5	5	3	4	4	5	5	5	5	5	2	4	0	0	1	1	1	1	1	0	1	1	0
565	5	4	3	1	1	0	1	0	47	2	1	1	2	1	2	2	0	0	3	4	4	5	4	4	4	5	4	4	3	4	4	4	4	4	5	5	3	4	0	1	1	1	1	1	1	1	1	1	0
566	5	4	3	1	1	0	0	0	39	2	0	1	2	1	2	1	0	1	4	2	2	4	4	4	4	3	3	4	4	4	4	4	4	4	5	5	2	3	1	0	0	1	1	1	1	0	0	1	1
567	5	4	3	1	1	0	1	0	38	1	1	1	2	1	2	2	0	0	4	3	3	4	4	4	4	4	4	4	4	4	4	4	4	4	4	4	3	3	1	0	0	1	1	1	1	1	1	1	1
568	5	5	5	1	1	1	1	0	30	0	1	0	2	1	2	1	0	0	5	3	3	5	5	5	5	2	3	4	4	4	3	5	4	5	5	5	2	2	1	0	0	1	1	1	1	0	0	1	1
569	5	5	5	1	1	1	1	0	34	0	0	1	2	1	2	2	0	0	5	5	5	5	5	5	4	5	5	5	5	5	5	5	5	5	5	5	5	5	1	1	1	1	1	1	1	1	1	1	1
570	3	3	3	0	0	0	1	1	36	0	1	0	2	2	2	1	0	1	5	5	5	5	5	5	5	1	5	5	5	5	3	5	5	5	5	5	4	5	1	1	1	1	1	1	1	0	1	1	1
571	3	3	4	0	0	1	0	0	47	0	1	1	2	2	2	2	0	1	5	4	4	4	4	4	4	3	4	4	4	4	3	5	4	4	4	5	5	4	1	1	1	1	1	1	1	0	1	1	1
572	3	4	3	0	1	0	0	0	29	3	0	0	2	2	2	2	0	0	4	4	4	4	4	4	4	4	4	4	4	4	4	4	4	4	4	4	4	4	1	1	1	1	1	1	1	1	1	1	1
573	4	3	4	1	0	1	0	1	32	3	0	0	2	2	2	2	0	0	5	3	3	4	5	5	5	2	1	4	3	5	3	5	4	4	5	5	3	3	1	0	0	1	1	1	1	0	0	1	0
574	4	4	4	1	1	1	0	0	38	2	0	0	2	2	2	2	0	0	5	4	5	5	5	5	5	3	3	4	4	4	4	4	4	5	5	5	4	4	1	1	1	1	1	1	1	0	0	1	1
575	4	4	4	1	1	1	0	0	39	1	1	0	2	2	2	3	0	0	5	5	3	3	3	5	4	3	4	5	4	5	4	5	4	4	4	5	2	2	1	1	0	0	0	1	1	0	1	1	1
576	5	5	5	1	1	1	1	0	40	2	1	1	2	2	2	2	0	1	5	5	2	5	5	5	4	4	4	3	4	4	4	5	3	3	4	5	3	2	1	1	0	1	1	1	1	1	1	0	1
577	3	3	3	0	0	0	0	0	49	0	1	1	3	1	2	2	0	0	4	2	3	5	4	4	4	2	3	4	3	4	5	4	5	5	5	5	2	2	1	0	0	1	1	1	1	0	0	1	0
578	3	3	3	0	0	0	0	0	50	0	0	1	3	1	2	2	0	0	4	3	4	4	4	4	4	1	2	5	4	4	3	5	5	5	5	5	3	3	1	0	1	1	1	1	1	0	0	1	1
579	3	3	3	0	0	0	0	0	29	0	1	0	3	1	2	3	0	0	4	4	4	4	5	5	5	3	3	4	4	4	3	5	4	4	5	5	3	3	1	1	1	1	1	1	1	0	0	1	1
580	3	3	3	0	0	0	0	1	31	0	1	0	3	1	2	3	0	0	4	4	4	5	4	4	4	3	4	4	4	4	4	4	4	4	4	4	3	3	1	1	1	1	1	1	1	0	1	1	1
581	3	4	3	0	1	0	0	0	40	1	0	0	3	2	2	2	0	0	4	3	3	4	4	3	4	3	3	3	3	4	4	4	4	4	4	4	3	3	1	0	0	1	1	0	1	0	0	0	0
582	0	4	0	0	1	0	0	0	61	0	0	1	4	1	2	2	0	0	3	3	3	4	3	3	3	3	4	4	3	3	3	4	4	4	4	4	3	3	0	0	0	1	0	0	0	0	1	1	0
583	4	4	0	1	1	0	0	0	37	1	0	0	4	1	2	1	0	0	4	2	3	4	5	5	5	3	4	4	3	4	4	4	4	4	4	5	3	3	1	0	0	1	1	1	1	0	1	1	0
584	4	4	4	1	1	1	1	1	48	0	1	1	4	1	2	2	0	1	4	1	1	3	1	1	1	1	1	1	3	4	3	3	1	1	2	3	1	1	1	0	0	0	0	0	0	0	0	0	0
585	4	4	4	1	1	1	1	1	50	0	1	1	4	1	2	3	0	0	4	4	4	4	4	4	4	1	1	4	3	4	4	5	5	5	5	5	1	3	1	1	1	1	1	1	1	0	0	1	0
586	4	4	4	1	1	1	1	1	49	0	0	1	4	1	2	2	0	1	5	1	1	5	5	5	5	4	5	5	4	5	5	5	5	5	5	5	3	3	1	0	0	1	1	1	1	1	1	1	1
587	3	4	3	0	1	0	0	0	41	0	1	1	4	2	2	2	0	0	4	4	4	4	5	5	5	4	3	3	3	4	4	5	4	5	5	5	3	4	1	1	1	1	1	1	1	1	0	0	0
588	4	4	0	1	1	0	0	1	38	0	1	0	4	2	2	2	0	1	5	3	3	4	5	5	3	4	2	4	3	4	4	3	3	4	4	4	2	4	1	0	0	1	1	1	0	1	0	1	0
589	3	3	4	0	0	1	0	1	39	0	0	0	5	1	2	2	0	0	4	4	3	3	3	3	3	2	2	4	3	3	4	4	4	4	4	4	3	3	1	1	0	0	0	0	0	0	0	1	0
590	3	3	3	0	0	0	0	0	43	0	1	1	1	0	2	3	0	1	3	3	3	4	4	4	4	4	4	4	2	3	3	3	3	3	3	3	3	3	0	0	0	1	1	1	1	1	1	1	0
591	4	4	3	1	1	0	1	0	45	0	1	1	1	0	2	3	0	0	5	5	3	5	5	5	5	3	5	5	3	5	5	5	5	5	5	5	5	3	1	1	0	1	1	1	1	0	1	1	0
592	3	4	4	0	1	1	1	1	25	2	1	0	1	2	2	3	0	1	5	4	3	3	5	5	5	3	5	4	4	4	3	5	4	3	4	5	4	3	1	1	0	0	1	1	1	0	1	1	1
593	3	3	3	0	0	0	0	0	48	0	1	1	2	1	2	2	0	0	3	3	3	5	4	5	5	1	3	3	3	3	3	3	3	3	3	3	2	2	0	0	0	1	1	1	1	0	0	0	0
594	3	3	4	0	0	1	0	0	54	0	1	0	2	1	2	2	0	0	3	3	4	4	5	5	5	3	4	5	4	4	3	4	4	4	4	4	4	4	0	0	1	1	1	1	1	0	1	1	1
595	4	3	0	1	0	0	1	0	26	0	1	0	2	1	2	2	0	1	5	3	1	5	3	4	4	5	4	5	4	5	5	5	3	3	4	4	3	3	1	0	0	1	0	1	1	1	1	1	1
596	4	3	4	1	0	1	0	1	34	2	0	0	2	1	2	2	0	0	5	3	2	4	3	3	4	4	4	4	3	4	3	3	5	4	3	4	3	4	1	0	0	1	0	0	1	1	1	1	0
597	4	4	4	1	1	1	0	0	45	3	0	0	2	1	2	3	0	1	5	4	4	4	5	5	4	3	4	4	4	4	4	5	4	4	5	5	4	4	1	1	1	1	1	1	1	0	1	1	1
598	3	4	3	0	1	0	0	0	42	0	0	1	2	2	2	2	0	0	5	3	2	4	4	5	5	1	4	4	2	5	5	5	4	5	5	5	3	3	1	0	0	1	1	1	1	0	1	1	0
599	4	4	4	1	1	1	0	1	29	0	0	1	2	2	2	2	0	1	5	4	5	4	4	4	5	3	3	4	4	4	3	5	4	4	5	4	4	4	1	1	1	1	1	1	1	0	0	1	1
600	5	3	4	1	0	1	1	0	36	0	1	0	2	2	2	1	0	0	4	2	2	5	4	3	4	2	4	5	4	5	5	4	5	4	5	5	3	3	1	0	0	1	1	0	1	0	1	1	1
601	5	5	0	1	1	0	0	0	31	0	1	1	2	2	2	2	0	0	5	5	5	5	5	5	5	5	5	4	5	5	4	5	4	5	5	5	5	5	1	1	1	1	1	1	1	1	1	1	1
602	2	2	5	0	0	1	1	1	43	3	0	0	3	1	2	3	0	1	5	5	5	5	5	5	5	5	5	5	5	5	5	5	5	5	5	5	5	5	1	1	1	1	1	1	1	1	1	1	1
603	3	3	3	0	0	0	0	0	45	0	1	1	3	1	2	1	0	0	5	3	3	4	4	4	4	2	3	4	4	4	4	4	4	4	4	4	3	3	1	0	0	1	1	1	1	0	0	1	1
604	4	4	4	1	1	1	0	0	36	0	0	1	3	1	2	2	0	1	4	3	3	5	5	5	4	5	4	5	3	5	4	5	5	5	5	5	4	4	1	0	0	1	1	1	1	1	1	1	0
605	4	4	4	1	1	1	0	1	46	1	0	0	3	1	2	2	0	1	4	4	4	5	5	5	5	5	5	5	5	5	5	5	3	4	5	5	4	4	1	1	1	1	1	1	1	1	1	1	1
606	4	4	4	1	1	1	1	0	53	0	1	1	3	1	2	3	0	0	5	4	3	4	4	4	4	3	4	4	4	5	4	5	5	4	5	5	4	4	1	1	0	1	1	1	1	0	1	1	1
607	4	5	0	1	1	0	0	1	35	0	1	0	3	1	2	2	0	0	3	4	4	5	5	5	5	3	3	4	4	5	4	5	4	5	5	5	3	4	0	1	1	1	1	1	1	0	0	1	1
608	4	5	3	1	1	0	0	1	28	0	1	1	3	1	2	3	0	1	5	2	1	4	4	3	4	5	4	4	3	4	5	4	5	5	5	5	1	1	1	0	0	1	1	0	1	1	1	1	0
609	3	4	4	0	1	1	1	1	34	2	1	1	3	2	2	2	0	0	5	3	4	4	4	4	4	2	2	5	3	5	4	4	4	3	3	4	3	3	1	0	1	1	1	1	1	0	0	1	0
610	4	4	4	1	1	1	1	0	49	3	0	1	3	2	2	2	0	1	3	3	3	4	4	3	3	4	3	4	3	3	4	4	5	4	4	4	3	3	0	0	0	1	1	0	0	1	0	1	0
611	4	4	4	1	1	1	0	0	45	0	1	1	3	2	2	2	0	0	4	3	5	4	4	4	3	4	3	4	5	5	3	5	4	4	4	4	4	4	1	0	1	1	1	1	0	1	0	1	1
612	4	4	4	1	1	1	1	0	47	1	0	0	3	2	2	2	0	1	4	4	4	5	5	5	5	5	4	5	4	4	5	5	5	5	5	5	3	3	1	1	1	1	1	1	1	1	1	1	1
613	4	4	5	1	1	1	1	0	54	2	1	1	3	2	2	1	0	0	5	4	4	4	4	3	4	2	2	3	4	4	4	5	4	4	4	5	3	4	1	1	1	1	1	0	1	0	0	0	1
614	5	5	5	1	1	1	1	0	42	0	0	1	3	2	2	1	0	0	5	2	2	5	5	5	5	3	3	3	4	4	4	5	4	5	5	5	3	3	1	0	0	1	1	1	1	0	0	0	1
615	3	3	4	0	0	1	0	1	41	0	0	1	4	1	2	3	0	1	5	5	5	3	5	4	4	4	5	5	4	5	5	5	5	5	5	5	4	4	1	1	1	0	1	1	1	1	1	1	1
616	4	4	3	1	1	0	0	1	52	0	1	1	4	1	2	3	0	1	5	4	3	4	4	4	5	4	4	4	4	4	5	5	4	4	5	5	3	3	1	1	0	1	1	1	1	1	1	1	1
617	4	4	5	1	1	1	0	0	51	1	0	1	4	1	2	3	0	0	5	5	5	1	5	3	4	1	1	2	2	4	3	5	4	3	4	4	3	5	1	1	1	0	1	0	1	0	0	0	0
618	4	4	3	1	1	0	1	1	37	0	1	1	4	2	2	3	0	0	5	4	5	4	5	5	4	3	3	4	4	5	3	4	4	4	5	5	3	4	1	1	1	1	1	1	1	0	0	1	1
619	4	4	4	1	1	1	0	0	50	0	1	1	4	2	2	3	0	0	4	4	4	4	4	4	4	3	3	4	4	5	4	4	4	4	4	4	3	4	1	1	1	1	1	1	1	0	0	1	1
620	4	4	4	1	1	1	0	1	42	0	1	1	4	2	2	2	0	1	4	4	4	5	4	2	3	3	1	3	3	3	5	4	4	4	4	4	4	3	1	1	1	1	1	0	0	0	0	0	0
621	5	3	3	1	0	0	0	1	52	0	1	0	4	2	2	3	0	0	5	5	4	4	5	5	5	2	4	5	5	5	4	5	5	5	5	5	4	3	1	1	1	1	1	1	1	0	1	1	1
622	0	3	3	0	0	0	0	1	49	0	1	1	5	1	2	1	0	0	5	3	3	5	4	4	3	2	2	4	4	4	5	5	5	5	5	5	3	4	1	0	0	1	1	1	0	0	0	1	1
623	4	4	3	1	1	0	0	1	47	0	1	1	5	1	2	3	0	0	4	3	3	4	4	4	4	3	4	4	3	4	4	4	4	3	4	4	3	3	1	0	0	1	1	1	1	0	1	1	0
624	4	4	5	1	1	1	0	1	56	0	1	1	5	1	2	3	0	0	5	5	5	4	5	5	5	1	5	5	4	4	4	5	4	4	5	5	5	5	1	1	1	1	1	1	1	0	1	1	1
625	3	3	3	0	0	0	0	1	52	0	1	1	5	2	2	3	0	0	5	3	4	4	5	5	5	5	5	5	4	4	4	5	5	5	5	5	3	3	1	0	1	1	1	1	1	1	1	1	1
626	3	4	1	0	1	0	0	1	48	0	1	1	5	2	2	2	0	0	5	4	4	4	4	4	4	1	3	5	2	5	4	5	4	5	5	5	3	3	1	1	1	1	1	1	1	0	0	1	0
627	4	3	1	1	0	0	1	1	57	2	0	1	5	2	2	2	0	0	5	4	4	5	4	4	5	4	5	4	4	5	5	5	4	5	5	5	4	4	1	1	1	1	1	1	1	1	1	1	1
628	4	5	0	1	1	0	1	1	55	0	1	1	5	2	2	2	0	0	4	4	4	3	4	3	3	3	3	4	4	4	4	4	4	4	4	4	4	4	1	1	1	0	1	0	0	0	0	1	1
629	5	4	4	1	1	1	1	1	47	0	1	1	5	2	2	3	0	0	5	5	5	5	5	5	5	5	5	5	5	5	5	5	5	5	5	5	3	5	1	1	1	1	1	1	1	1	1	1	1
630	4	4	4	1	1	1	0	0	48	1	0	1	0	0	2	2	0	0	5	5	3	5	5	5	5	5	5	5	5	5	5	5	5	5	5	5	5	4	1	1	0	1	1	1	1	1	1	1	1
631	3	3	2	0	0	0	0	0	65	0	1	1	1	0	2	2	0	0	4	3	3	4	5	4	5	5	4	4	4	4	5	5	4	5	5	5	4	4	1	0	0	1	1	1	1	1	1	1	1
632	4	4	3	1	1	0	1	1	40	0	0	0	1	0	2	2	0	1	4	4	4	4	4	4	4	4	4	4	3	4	5	5	5	3	5	5	4	4	1	1	1	1	1	1	1	1	1	1	0
633	4	4	4	1	1	1	0	0	46	0	0	1	1	0	2	2	0	0	5	3	3	5	5	5	4	5	5	5	3	3	5	5	5	5	5	5	3	3	1	0	0	1	1	1	1	1	1	1	0
634	4	3	3	1	0	0	1	1	39	1	1	1	1	1	2	2	0	0	4	5	4	5	5	5	5	4	4	4	4	4	4	5	4	5	5	5	4	4	1	1	1	1	1	1	1	1	1	1	1
635	4	4	3	1	1	0	1	1	35	1	0	1	1	1	2	1	0	0	4	2	3	5	5	5	5	4	5	5	3	3	4	5	5	5	5	5	3	3	1	0	0	1	1	1	1	1	1	1	0
636	4	4	4	1	1	1	0	0	40	0	0	1	1	1	2	3	0	1	3	3	4	5	5	5	5	5	5	5	3	5	5	5	5	5	5	5	5	5	0	0	1	1	1	1	1	1	1	1	0
637	5	5	4	1	1	1	1	1	40	1	0	1	1	1	2	2	0	0	5	3	5	5	5	5	5	5	5	5	4	4	5	5	5	5	5	5	4	4	1	0	1	1	1	1	1	1	1	1	1
638	3	3	2	0	0	0	0	1	37	0	1	0	2	0	2	2	0	1	5	1	3	5	5	5	3	3	3	5	4	5	5	5	5	5	5	5	2	2	1	0	0	1	1	1	0	0	0	1	1
639	3	3	3	0	0	0	1	1	34	0	0	0	2	0	2	2	0	0	4	4	4	4	4	4	4	3	4	4	3	3	4	4	3	4	4	4	3	3	1	1	1	1	1	1	1	0	1	1	0
640	4	4	4	1	1	1	1	1	45	0	1	1	2	0	2	2	0	0	3	3	3	3	3	3	3	3	3	3	3	3	3	3	3	3	3	3	3	3	0	0	0	0	0	0	0	0	0	0	0
641	4	4	4	1	1	1	0	0	54	0	1	1	2	0	2	2	0	0	3	3	3	5	5	5	5	4	5	5	4	5	5	4	5	5	5	5	4	4	0	0	0	1	1	1	1	1	1	1	1
642	4	4	4	1	1	1	0	1	55	1	1	1	2	0	2	2	0	1	5	3	4	5	4	4	3	2	3	5	3	5	5	5	5	5	5	5	3	4	1	0	1	1	1	1	0	0	0	1	0
643	0	4	4	0	1	1	0	1	32	0	1	1	2	1	2	2	0	0	3	2	2	3	3	3	3	3	3	3	3	3	3	3	3	4	3	3	3	3	0	0	0	0	0	0	0	0	0	0	0
644	3	3	3	0	0	0	0	0	45	0	0	1	2	1	2	3	0	0	5	3	3	3	4	4	4	3	4	5	3	3	3	4	4	4	4	4	3	3	1	0	0	0	1	1	1	0	1	1	0
645	3	3	3	0	0	0	0	1	37	0	1	0	2	1	2	2	0	0	5	4	2	5	5	5	3	4	3	3	3	4	5	5	5	5	5	5	3	3	1	1	0	1	1	1	0	1	0	0	0
646	3	3	4	0	0	1	1	0	34	0	1	1	2	1	2	2	0	1	4	5	4	3	4	4	3	3	3	2	5	2	2	5	2	3	4	5	2	2	1	1	1	0	1	1	0	0	0	0	1
647	4	3	0	1	0	0	1	0	36	0	1	0	2	1	2	2	0	1	4	4	4	3	4	4	3	2	3	2	4	4	4	4	3	4	4	4	3	4	1	1	1	0	1	1	0	0	0	0	1
648	4	3	3	1	0	0	0	0	41	2	1	0	2	1	2	2	0	1	4	3	5	5	5	5	5	3	5	5	5	5	4	5	4	5	5	5	4	4	1	0	1	1	1	1	1	0	1	1	1
649	4	3	4	1	0	1	0	0	36	1	1	0	2	1	2	3	0	0	4	4	4	4	5	5	5	5	3	4	5	5	5	5	5	5	5	5	5	5	1	1	1	1	1	1	1	1	0	1	1
650	4	4	4	1	1	1	1	0	43	2	1	1	2	1	2	3	0	0	4	4	4	4	4	5	5	2	3	3	4	4	4	5	5	5	5	5	3	4	1	1	1	1	1	1	1	0	0	0	1
651	4	4	4	1	1	1	0	1	47	1	1	0	2	1	2	3	0	0	5	3	4	3	5	5	4	2	2	4	2	4	3	5	3	3	4	4	2	3	1	0	1	0	1	1	1	0	0	1	0
652	4	4	4	1	1	1	0	1	39	0	0	1	2	1	2	3	0	0	5	5	3	1	5	1	5	1	1	5	5	5	5	5	5	5	5	5	5	1	1	1	0	0	1	0	1	0	0	1	1
653	4	4	4	1	1	1	0	0	47	1	0	1	2	1	2	2	0	0	5	5	5	5	5	5	5	3	4	5	3	4	2	5	5	4	5	5	4	4	1	1	1	1	1	1	1	0	1	1	0
654	5	5	5	1	1	1	1	0	55	2	0	0	2	1	2	2	0	0	5	4	4	4	4	5	4	2	3	5	4	5	5	5	5	5	5	5	3	4	1	1	1	1	1	1	1	0	0	1	1
655	4	3	3	1	0	0	0	1	42	0	1	0	2	2	2	2	0	1	4	4	3	4	4	4	4	3	4	4	4	4	4	4	4	4	4	4	3	3	1	1	0	1	1	1	1	0	1	1	1
656	3	3	4	0	0	1	0	0	40	0	0	1	3	1	2	1	0	0	4	3	3	5	5	5	4	4	3	5	3	4	4	4	5	4	5	5	2	3	1	0	0	1	1	1	1	1	0	1	0
657	4	3	3	1	0	0	1	1	51	0	1	1	3	1	2	2	0	0	5	5	5	5	5	5	5	3	5	5	5	5	5	5	5	5	5	5	4	4	1	1	1	1	1	1	1	0	1	1	1
658	4	4	4	1	1	1	1	1	61	0	1	0	3	1	2	2	0	0	3	3	2	3	4	4	4	4	4	4	3	4	4	4	4	4	4	4	3	3	0	0	0	0	1	1	1	1	1	1	0
659	4	4	4	1	1	1	0	0	43	0	1	0	3	1	2	3	0	0	4	3	3	5	4	3	3	3	3	3	4	4	3	5	3	3	3	5	3	3	1	0	0	1	1	0	0	0	0	0	1
660	4	4	4	1	1	1	0	1	39	0	0	1	3	1	2	2	0	0	4	4	4	4	4	3	4	2	3	4	3	3	3	4	4	4	4	5	4	4	1	1	1	1	1	0	1	0	0	1	0
661	4	4	4	1	1	1	1	1	40	1	0	1	3	1	2	2	0	0	4	4	5	3	5	5	4	2	4	4	4	4	5	5	4	4	4	5	3	4	1	1	1	0	1	1	1	0	1	1	1
662	4	4	4	1	1	1	0	1	41	2	0	1	3	1	2	2	0	0	5	4	4	4	5	5	5	4	5	5	5	5	4	5	5	5	5	5	3	4	1	1	1	1	1	1	1	1	1	1	1
663	5	3	3	1	0	0	1	1	41	1	0	1	3	1	2	2	0	0	4	3	3	4	3	3	3	3	3	3	4	4	4	4	3	4	4	4	3	3	1	0	0	1	0	0	0	0	0	0	1
664	4	4	0	1	1	0	1	1	32	0	1	0	3	2	2	3	0	0	5	5	5	5	5	5	5	3	3	5	3	5	5	5	5	5	5	5	5	5	1	1	1	1	1	1	1	0	0	1	0
665	4	4	0	1	1	0	1	1	60	0	1	1	4	0	2	2	0	1	4	2	2	2	1	1	2	2	2	2	2	1	2	2	2	2	1	1	2	2	1	0	0	0	0	0	0	0	0	0	0
666	3	3	3	0	0	0	0	1	34	0	1	1	4	1	2	2	0	0	5	4	3	5	5	4	4	4	3	3	2	5	2	4	3	3	4	5	3	1	1	1	0	1	1	1	1	1	0	0	0
667	3	4	4	0	1	1	0	1	48	0	1	1	4	1	2	3	0	0	5	5	4	5	5	5	5	2	2	3	4	4	3	5	3	5	5	5	3	3	1	1	1	1	1	1	1	0	0	0	1
668	4	3	3	1	0	0	0	0	51	0	1	0	4	1	2	2	0	0	5	3	4	5	4	4	4	2	2	5	3	5	3	4	4	4	5	5	3	3	1	0	1	1	1	1	1	0	0	1	0
669	4	4	4	1	1	1	1	0	50	0	1	1	4	1	2	2	0	0	5	3	3	5	5	3	4	3	3	2	3	4	4	4	4	4	4	4	2	2	1	0	0	1	1	0	1	0	0	0	0
670	4	4	4	1	1	1	1	0	59	0	1	1	4	1	2	2	0	0	5	4	4	4	5	5	5	1	4	4	4	4	4	4	4	5	5	5	4	4	1	1	1	1	1	1	1	0	1	1	1
671	4	4	4	1	1	1	1	0	50	0	1	1	4	1	2	2	0	0	5	4	4	5	4	5	5	4	5	5	4	4	4	4	5	5	5	5	3	4	1	1	1	1	1	1	1	1	1	1	1
672	4	3	3	1	0	0	1	1	43	0	1	1	4	2	2	1	0	1	5	4	4	5	4	4	4	3	3	4	4	5	4	4	4	3	4	4	3	3	1	1	1	1	1	1	1	0	0	1	1
673	4	4	4	1	1	1	1	0	41	0	0	1	5	0	2	2	0	0	1	3	5	5	5	5	5	4	5	5	5	5	5	5	5	5	5	5	4	5	0	0	1	1	1	1	1	1	1	1	1
674	3	3	3	0	0	0	1	1	52	0	1	1	5	1	2	2	0	0	4	3	3	4	3	3	4	2	2	3	2	3	4	4	4	4	5	5	3	2	1	0	0	1	0	0	1	0	0	0	0
675	4	4	4	1	1	1	0	1	55	2	1	1	5	1	2	2	0	0	2	2	3	3	3	3	4	2	3	4	3	4	4	4	4	4	4	4	3	3	0	0	0	0	0	0	1	0	0	1	0
676	4	4	4	1	1	1	0	1	55	2	1	1	5	1	2	2	0	0	4	4	3	4	4	4	4	3	4	4	3	4	4	4	4	4	4	4	3	4	1	1	0	1	1	1	1	0	1	1	0
677	4	3	3	1	0	0	1	1	45	0	1	1	5	2	2	3	0	0	5	5	5	5	5	5	5	1	5	5	5	5	5	5	5	5	5	5	5	5	1	1	1	1	1	1	1	0	1	1	1
678	4	3	0	1	0	0	0	0	44	0	1	1	1	0	2	2	0	1	5	4	4	4	5	5	5	3	5	5	3	5	3	5	5	5	5	5	4	4	1	1	1	1	1	1	1	0	1	1	0
679	4	4	4	1	1	1	1	0	48	3	0	0	1	0	2	2	0	1	3	1	4	4	5	5	4	3	5	5	2	4	4	5	5	4	4	5	4	4	0	0	1	1	1	1	1	0	1	1	0
680	4	4	4	1	1	1	0	0	43	2	0	0	1	0	2	2	0	1	3	3	3	3	3	3	3	3	3	3	3	3	3	3	3	3	3	3	3	3	0	0	0	0	0	0	0	0	0	0	0
681	4	4	4	1	1	1	1	0	41	0	0	1	1	0	2	1	0	1	3	5	5	5	5	5	5	5	3	5	5	5	5	5	5	5	5	5	5	5	0	1	1	1	1	1	1	1	0	1	1
682	3	3	3	0	0	0	1	1	31	0	1	0	1	1	2	1	0	0	4	4	3	3	3	4	4	3	3	4	4	3	3	4	4	3	4	4	3	3	1	1	0	0	0	1	1	0	0	1	1
683	3	4	5	0	1	1	0	1	54	0	1	1	1	1	2	3	0	1	5	1	3	5	5	5	5	3	3	4	1	4	4	4	5	3	5	5	1	3	1	0	0	1	1	1	1	0	0	1	0
684	4	4	0	1	1	0	0	1	24	0	0	0	1	1	2	2	0	1	5	4	4	4	4	4	4	2	3	4	4	4	4	4	3	5	5	4	3	3	1	1	1	1	1	1	1	0	0	1	1
685	3	4	4	0	1	1	0	0	49	0	1	1	2	0	2	2	0	0	5	3	5	5	5	5	5	3	5	5	5	5	5	5	5	5	5	5	3	3	1	0	1	1	1	1	1	0	1	1	1
686	4	3	3	1	0	0	0	0	50	2	1	1	2	0	2	2	0	1	2	4	4	2	5	5	5	3	5	5	4	4	4	5	5	5	5	5	5	5	0	1	1	0	1	1	1	0	1	1	1
687	4	4	4	1	1	1	1	1	55	2	1	1	2	0	2	3	0	0	5	3	3	5	5	5	5	3	5	5	3	5	5	5	5	5	5	5	2	2	1	0	0	1	1	1	1	0	1	1	0
688	4	4	4	1	1	1	1	1	21	0	0	0	2	0	2	3	0	1	5	3	4	5	5	5	5	5	3	5	3	4	3	5	5	3	5	5	4	4	1	0	1	1	1	1	1	1	0	1	0
689	3	5	5	0	1	1	1	0	48	0	1	0	2	1	2	1	0	0	5	4	4	5	5	5	4	1	2	3	1	5	4	5	4	4	4	4	3	3	1	1	1	1	1	1	1	0	0	0	0
690	4	3	3	1	0	0	0	1	51	0	0	1	2	1	2	2	0	1	5	3	4	4	4	5	4	4	4	5	3	3	4	5	5	5	5	5	4	4	1	0	1	1	1	1	1	1	1	1	0
691	4	4	3	1	1	0	0	0	32	0	1	0	2	1	2	2	0	1	5	4	3	5	5	5	4	5	4	5	4	4	5	4	5	5	5	5	3	4	1	1	0	1	1	1	1	1	1	1	1
692	4	4	4	1	1	1	0	1	62	0	0	1	2	1	2	2	0	0	3	3	3	5	5	3	5	5	3	2	3	5	3	5	3	4	5	5	4	4	0	0	0	1	1	0	1	1	0	0	0
693	4	4	4	1	1	1	1	0	40	0	0	1	2	1	2	2	0	0	4	3	3	3	4	4	4	3	3	3	3	3	3	3	3	3	3	3	2	2	1	0	0	0	1	1	1	0	0	0	0
694	4	4	4	1	1	1	1	1	44	2	1	1	2	1	2	1	0	0	5	3	3	5	4	4	4	2	5	4	3	5	4	5	5	4	5	5	2	3	1	0	0	1	1	1	1	0	1	1	0
695	4	4	4	1	1	1	1	0	46	1	0	1	2	1	2	2	0	1	5	4	3	3	5	5	5	3	2	4	2	5	2	5	4	3	5	5	4	2	1	1	0	0	1	1	1	0	0	1	0
696	3	3	3	0	0	0	1	1	55	0	1	0	2	2	2	3	0	0	5	2	1	2	4	4	5	1	4	4	5	5	4	5	4	3	4	4	1	1	1	0	0	0	1	1	1	0	1	1	1
697	3	4	4	0	1	1	0	0	39	0	1	1	2	2	2	3	0	0	4	4	3	2	5	5	4	2	2	4	4	4	2	4	4	5	5	5	3	3	1	1	0	0	1	1	1	0	0	1	1
698	4	4	5	1	1	1	0	0	39	0	1	0	2	2	2	2	0	1	4	3	4	5	4	4	4	4	4	4	4	4	4	4	4	5	4	4	4	4	1	0	1	1	1	1	1	1	1	1	1
699	3	3	4	0	0	1	0	1	51	0	0	1	3	1	2	3	0	0	4	3	4	4	5	4	4	4	3	4	4	5	4	5	4	4	4	5	4	4	1	0	1	1	1	1	1	1	0	1	1
700	3	4	0	0	1	0	1	1	35	0	0	1	3	1	2	2	0	0	4	4	3	4	4	5	3	1	4	3	1	4	3	4	4	4	4	5	2	1	1	1	0	1	1	1	0	0	1	0	0
701	3	4	4	0	1	1	0	0	36	0	0	1	3	1	2	2	0	0	5	4	4	4	4	4	4	3	3	4	4	4	3	5	5	4	4	4	4	3	1	1	1	1	1	1	1	0	0	1	1
702	4	4	4	1	1	1	1	1	55	0	1	1	3	1	2	2	0	0	4	3	3	4	4	4	3	3	1	4	2	4	3	3	4	4	4	4	3	3	1	0	0	1	1	1	0	0	0	1	0
703	3	3	3	0	0	0	1	1	51	0	1	1	3	2	2	3	0	1	4	2	2	4	4	3	3	4	3	3	4	4	3	4	4	4	4	4	3	3	1	0	0	1	1	0	0	1	0	0	1
704	3	4	0	0	1	0	0	0	46	0	1	0	4	0	2	2	0	0	5	5	5	4	5	5	5	5	5	5	5	5	5	5	5	5	5	5	5	5	1	1	1	1	1	1	1	1	1	1	1
705	4	4	3	1	1	0	0	1	45	2	1	1	4	0	2	3	0	0	4	4	4	4	4	4	4	4	4	4	4	4	4	4	4	4	4	4	4	3	1	1	1	1	1	1	1	1	1	1	1
706	4	3	4	1	0	1	0	0	28	0	1	0	4	1	2	3	0	0	5	4	3	4	5	5	5	4	4	4	3	3	3	5	3	5	5	5	4	3	1	1	0	1	1	1	1	1	1	1	0
707	3	4	3	0	1	0	0	1	42	0	1	1	4	2	2	2	0	1	5	5	4	4	5	5	4	2	2	4	3	4	3	5	4	3	4	4	4	4	1	1	1	1	1	1	1	0	0	1	0
708	4	4	4	1	1	1	1	1	49	0	1	1	4	2	2	1	0	0	4	4	3	3	5	5	5	1	5	4	2	5	5	5	5	5	5	5	3	5	1	1	0	0	1	1	1	0	1	1	0
709	4	4	4	1	1	1	1	0	40	0	0	1	4	2	2	1	0	0	4	4	4	2	4	3	3	2	2	3	2	4	2	4	4	4	4	5	4	3	1	1	1	0	1	0	0	0	0	0	0
710	3	3	4	0	0	1	0	1	63	0	1	1	5	0	2	2	0	0	4	4	4	3	4	4	4	3	3	4	3	4	4	4	4	4	4	4	3	3	1	1	1	0	1	1	1	0	0	1	0
711	4	4	5	1	1	1	0	1	48	0	1	1	5	0	2	3	0	0	5	4	4	4	5	5	4	3	3	5	4	5	3	5	5	5	5	5	4	5	1	1	1	1	1	1	1	0	0	1	1
712	3	3	3	0	0	0	0	1	53	0	1	1	5	1	2	2	0	0	5	5	5	5	5	5	5	2	3	4	5	5	3	4	4	5	5	5	4	4	1	1	1	1	1	1	1	0	0	1	1
713	3	4	4	0	1	1	1	1	62	0	1	1	5	1	2	3	0	0	2	2	2	4	1	1	1	4	3	3	2	2	3	1	1	1	1	1	4	3	0	0	0	1	0	0	0	1	0	0	0
714	4	4	3	1	1	0	1	1	49	1	1	1	5	2	2	2	0	0	4	3	3	2	5	5	5	3	3	4	3	4	3	5	4	4	4	5	4	3	1	0	0	0	1	1	1	0	0	1	0
715	5	5	3	1	1	0	1	1	52	2	0	0	5	2	2	2	0	0	5	5	2	5	5	5	5	1	1	5	5	5	5	5	5	5	5	5	3	1	1	1	0	1	1	1	1	0	0	1	1
716	0	3	3	0	0	0	0	0	50	0	1	0	0	0	2	3	0	0	4	3	3	3	5	5	4	3	3	5	4	5	4	5	5	5	5	5	3	3	1	0	0	0	1	1	1	0	0	1	1
717	0	3	4	0	0	1	0	0	61	0	1	0	0	0	2	2	0	0	5	4	3	3	4	5	4	3	2	5	3	5	4	5	5	5	5	5	4	3	1	1	0	0	1	1	1	0	0	1	0
718	3	3	3	0	0	0	0	1	62	0	1	1	0	0	2	3	0	0	5	3	4	5	5	3	3	3	1	4	4	4	5	4	4	5	5	5	4	4	1	0	1	1	1	0	0	0	0	1	1
719	3	4	4	0	1	1	1	0	64	0	1	1	0	0	2	3	0	0	5	5	5	5	5	5	5	5	5	5	5	5	5	5	5	5	5	5	4	4	1	1	1	1	1	1	1	1	1	1	1
720	4	3	3	1	0	0	0	1	68	0	1	1	0	0	2	3	0	1	4	2	3	5	5	5	5	4	3	5	3	3	4	3	5	4	5	4	2	3	1	0	0	1	1	1	1	1	0	1	0
721	4	4	0	1	1	0	0	0	43	0	0	1	0	0	2	2	0	0	5	3	3	3	4	5	4	4	4	5	3	3	4	4	4	4	4	4	3	3	1	0	0	0	1	1	1	1	1	1	0
722	4	4	0	1	1	0	1	0	49	1	0	1	0	0	2	2	0	0	5	4	3	5	5	5	5	4	5	4	3	5	4	5	5	5	5	5	4	4	1	1	0	1	1	1	1	1	1	1	0
723	4	4	4	1	1	1	1	0	49	1	0	1	0	0	2	1	0	1	2	2	2	3	4	3	4	3	3	4	3	3	3	3	3	3	3	3	3	3	0	0	0	0	1	0	1	0	0	1	0
724	4	4	4	1	1	1	0	0	54	2	1	0	0	0	2	3	0	1	3	3	3	3	5	3	5	3	3	5	3	3	3	5	5	3	5	5	3	3	0	0	0	0	1	0	1	0	0	1	0
725	4	4	4	1	1	1	0	0	47	2	1	1	0	0	2	2	0	0	4	4	4	3	5	5	5	5	5	4	3	4	3	5	4	3	5	5	3	4	1	1	1	0	1	1	1	1	1	1	0
726	4	4	4	1	1	1	1	0	47	2	0	0	0	0	2	2	0	0	4	5	5	5	5	5	5	5	5	5	4	5	5	5	5	5	5	5	4	4	1	1	1	1	1	1	1	1	1	1	1
727	4	4	4	1	1	1	1	0	58	0	1	1	0	0	2	2	0	0	5	3	3	5	5	5	5	3	3	5	3	5	5	5	5	5	5	5	3	3	1	0	0	1	1	1	1	0	0	1	0
728	4	4	4	1	1	1	1	0	58	0	1	1	0	0	2	2	0	0	5	3	3	5	5	5	5	4	1	4	3	4	5	5	5	5	5	5	3	3	1	0	0	1	1	1	1	1	0	1	0
729	4	4	5	1	1	1	0	0	54	0	1	1	0	0	2	2	0	0	3	3	3	5	5	5	5	3	5	5	4	4	5	5	5	5	5	5	5	4	0	0	0	1	1	1	1	0	1	1	1
730	0	0	0	0	0	0	1	0	22	0	1	0	0	1	2	2	0	1	2	2	2	3	2	2	2	3	2	3	3	3	3	3	3	3	3	3	3	3	0	0	0	0	0	0	0	0	0	0	0
731	0	3	0	0	0	0	0	1	23	0	0	0	0	1	2	2	0	1	5	3	3	4	5	5	4	4	4	5	4	5	5	4	5	5	5	5	4	4	1	0	0	1	1	1	1	1	1	1	1
732	3	3	3	0	0	0	1	1	22	0	1	0	0	1	2	2	0	0	2	3	3	3	5	3	4	5	3	3	3	3	3	4	5	5	5	5	4	4	0	0	0	0	1	0	1	1	0	0	0
733	3	3	3	0	0	0	0	1	55	2	1	0	0	1	2	3	0	0	2	3	3	5	5	5	5	2	5	5	2	4	4	5	5	4	5	5	2	5	0	0	0	1	1	1	1	0	1	1	0
734	3	3	3	0	0	0	1	0	45	0	1	1	0	1	2	1	0	0	5	4	4	5	5	5	5	3	3	5	4	5	5	5	5	4	5	5	2	2	1	1	1	1	1	1	1	0	0	1	1
735	3	4	3	0	1	0	0	1	53	0	0	1	0	1	2	3	0	0	5	3	4	5	5	5	5	3	3	5	4	5	5	5	5	5	5	5	3	3	1	0	1	1	1	1	1	0	0	1	1
736	3	4	3	0	1	0	0	1	51	0	1	1	0	1	2	2	0	0	5	5	5	5	5	5	5	5	5	5	5	5	5	5	5	5	5	5	5	5	1	1	1	1	1	1	1	1	1	1	1
737	3	4	4	0	1	1	1	0	62	0	1	1	0	1	2	3	0	1	4	4	5	4	4	5	3	3	4	4	4	4	3	5	4	3	4	5	3	3	1	1	1	1	1	1	0	0	1	1	1
738	3	4	4	0	1	1	0	1	62	0	1	1	0	1	2	2	0	0	5	4	3	4	5	4	3	4	5	4	3	4	3	5	4	5	4	5	4	3	1	1	0	1	1	1	0	1	1	1	0
739	3	4	5	0	1	1	0	0	43	0	1	1	0	1	2	2	0	0	5	2	3	4	4	5	3	2	3	4	2	4	3	5	5	5	5	5	1	3	1	0	0	1	1	1	0	0	0	1	0
740	4	3	5	1	0	1	1	1	54	0	0	1	0	1	2	2	0	0	5	4	4	5	5	4	4	3	3	3	3	4	3	4	4	4	4	4	4	4	1	1	1	1	1	1	1	0	0	0	0
741	4	4	0	1	1	0	0	0	20	0	1	0	0	1	2	2	0	1	5	3	3	5	5	5	4	5	4	5	5	5	3	4	5	5	5	5	2	2	1	0	0	1	1	1	1	1	1	1	1
742	4	4	0	1	1	0	0	0	21	0	0	0	0	1	2	2	0	0	5	4	4	5	5	3	2	2	3	4	5	5	2	5	4	2	4	5	4	2	1	1	1	1	1	0	0	0	0	1	1
743	4	4	3	1	1	0	1	0	34	3	0	1	0	1	2	2	0	0	4	2	1	5	4	4	4	1	1	5	4	4	2	4	5	4	5	4	3	3	1	0	0	1	1	1	1	0	0	1	1
744	4	4	3	1	1	0	1	0	52	1	1	1	0	1	2	2	0	0	5	4	4	4	5	5	5	5	5	5	3	5	5	5	5	5	5	5	4	4	1	1	1	1	1	1	1	1	1	1	0
745	4	4	4	1	1	1	1	1	20	0	0	0	0	1	2	2	0	1	3	3	3	3	3	3	3	3	3	3	3	3	3	3	3	3	3	3	3	3	0	0	0	0	0	0	0	0	0	0	0
746	4	4	4	1	1	1	0	1	50	1	1	0	0	1	2	1	0	0	3	4	4	4	2	4	5	1	3	3	4	4	3	5	4	4	5	5	3	4	0	1	1	1	0	1	1	0	0	0	1
747	4	4	4	1	1	1	0	0	21	0	1	0	0	1	2	2	0	1	4	4	3	3	5	5	5	3	4	5	4	4	4	4	4	5	4	4	4	4	1	1	0	0	1	1	1	0	1	1	1
748	4	4	4	1	1	1	1	0	56	0	0	1	0	1	2	1	0	1	4	4	3	4	4	5	5	3	4	4	3	4	4	4	4	4	4	4	3	3	1	1	0	1	1	1	1	0	1	1	0
749	4	4	4	1	1	1	1	0	60	0	1	1	0	1	2	2	0	0	4	4	3	4	5	5	4	3	4	4	4	4	4	5	4	4	4	5	4	3	1	1	0	1	1	1	1	0	1	1	1
750	4	4	4	1	1	1	0	0	51	0	0	1	0	1	2	3	0	1	5	2	1	4	4	4	4	3	2	4	3	4	4	4	4	5	5	5	2	2	1	0	0	1	1	1	1	0	0	1	0
751	4	4	4	1	1	1	1	0	40	2	1	1	0	1	2	2	0	0	5	3	3	3	4	5	4	2	1	4	3	5	4	4	5	4	5	5	2	2	1	0	0	0	1	1	1	0	0	1	0
752	4	4	4	1	1	1	0	0	45	0	0	1	0	1	2	2	0	0	5	3	3	5	3	3	3	3	3	3	3	4	3	3	3	3	3	3	3	3	1	0	0	1	0	0	0	0	0	0	0
753	4	4	4	1	1	1	1	1	20	0	0	0	0	1	2	3	0	0	5	4	4	4	4	4	4	3	3	4	3	3	3	4	4	4	4	4	3	4	1	1	1	1	1	1	1	0	0	1	0
754	4	4	4	1	1	1	1	0	45	0	0	1	0	1	2	2	0	0	5	5	3	5	3	3	3	3	3	3	3	5	4	4	3	3	4	4	3	3	1	1	0	1	0	0	0	0	0	0	0
755	5	4	3	1	1	0	0	1	38	0	1	1	0	1	2	2	0	0	5	2	3	5	3	5	3	4	2	4	2	5	5	4	4	4	5	5	2	3	1	0	0	1	0	1	0	1	0	1	0
756	0	0	0	0	0	0	0	0	38	0	1	1	0	2	2	2	0	0	5	5	5	5	5	5	5	4	5	5	5	5	5	5	5	5	5	5	4	4	1	1	1	1	1	1	1	1	1	1	1
757	0	3	3	0	0	0	0	1	25	0	1	0	0	2	2	3	0	0	4	4	4	5	5	5	5	5	5	5	4	5	5	5	5	5	5	5	3	3	1	1	1	1	1	1	1	1	1	1	1
758	3	3	3	0	0	0	0	0	59	1	1	0	0	2	2	2	0	0	5	4	4	5	4	5	4	3	4	4	3	5	4	5	4	4	5	5	4	4	1	1	1	1	1	1	1	0	1	1	0
759	3	4	4	0	1	1	0	0	38	1	1	1	0	2	2	2	0	0	5	3	4	4	4	4	4	2	2	4	4	4	4	5	4	3	4	4	4	3	1	0	1	1	1	1	1	0	0	1	1
760	3	4	5	0	1	1	0	0	50	2	0	1	0	2	2	2	0	1	4	4	4	4	5	5	4	3	5	5	4	4	5	4	4	5	5	5	3	4	1	1	1	1	1	1	1	0	1	1	1
761	4	4	4	1	1	1	1	0	26	0	1	0	0	2	2	1	0	1	4	3	3	4	3	2	2	2	2	3	3	5	3	4	4	5	5	5	3	3	1	0	0	1	0	0	0	0	0	0	0
762	4	4	4	1	1	1	0	0	23	0	1	0	0	2	2	3	0	0	5	4	3	5	4	3	4	2	2	3	4	5	4	5	3	4	5	5	4	4	1	1	0	1	1	0	1	0	0	0	1
763	4	4	4	1	1	1	0	1	55	2	1	0	0	2	2	3	0	0	5	5	3	5	4	5	4	4	5	5	4	5	5	5	5	5	5	5	4	3	1	1	0	1	1	1	1	1	1	1	1
764	4	3	3	1	0	0	0	1	47	0	1	1	1	0	2	2	0	1	4	1	3	5	5	5	3	5	5	5	1	3	5	5	5	5	5	5	1	2	1	0	0	1	1	1	0	1	1	1	0
765	4	4	0	1	1	0	0	1	57	2	1	1	1	0	2	2	0	0	5	5	5	5	5	5	4	3	4	5	5	5	4	5	5	5	5	5	4	4	1	1	1	1	1	1	1	0	1	1	1
766	4	4	3	1	1	0	0	1	71	0	1	1	1	0	2	2	0	0	2	1	2	4	4	4	3	5	2	4	2	3	3	3	3	4	4	4	2	2	0	0	0	1	1	1	0	1	0	1	0
767	4	4	4	1	1	1	1	1	35	0	0	0	1	0	2	2	0	0	5	3	3	3	5	5	3	3	3	5	3	4	5	5	5	5	5	5	5	5	1	0	0	0	1	1	0	0	0	1	0
768	3	3	3	0	0	0	0	1	40	2	1	1	1	1	2	3	0	0	4	3	3	4	4	4	4	3	2	5	3	4	4	5	5	5	5	5	3	3	1	0	0	1	1	1	1	0	0	1	0
769	3	3	3	0	0	0	0	0	50	0	1	1	1	1	2	3	0	0	4	4	3	4	5	4	5	3	3	4	3	4	5	5	5	5	5	5	3	3	1	1	0	1	1	1	1	0	0	1	0
770	3	3	3	0	0	0	0	1	64	0	1	1	1	1	2	3	0	0	4	4	3	4	5	5	5	4	3	5	4	4	3	5	5	5	5	5	4	3	1	1	0	1	1	1	1	1	0	1	1
771	3	3	3	0	0	0	0	0	40	1	1	0	1	1	2	2	0	1	5	3	3	4	5	5	4	4	5	5	4	4	5	5	5	5	5	5	3	3	1	0	0	1	1	1	1	1	1	1	1
772	3	4	4	0	1	1	0	1	37	0	1	0	1	1	2	2	0	1	4	3	3	4	5	4	4	5	2	4	3	4	5	4	4	4	4	4	2	2	1	0	0	1	1	1	1	1	0	1	0
773	4	4	0	1	1	0	1	1	22	0	0	0	1	1	2	2	0	1	5	3	3	4	4	4	4	3	3	4	4	4	3	4	4	4	5	5	3	3	1	0	0	1	1	1	1	0	0	1	1
774	4	4	4	1	1	1	1	1	23	0	0	0	1	1	2	3	0	1	4	4	4	4	4	4	4	4	4	4	5	5	4	5	5	5	5	5	5	5	1	1	1	1	1	1	1	1	1	1	1
775	4	4	4	1	1	1	0	0	61	1	0	1	1	1	2	1	0	0	5	1	1	3	5	4	5	4	4	5	3	5	4	4	5	5	5	5	3	4	1	0	0	0	1	1	1	1	1	1	0
776	3	5	3	0	1	0	0	0	31	0	1	0	1	2	2	1	0	0	5	3	3	5	3	5	3	5	5	3	3	5	4	5	3	5	5	5	1	1	1	0	0	1	0	1	0	1	1	0	0
777	3	2	1	0	0	0	0	1	32	2	0	1	2	1	2	2	0	0	5	5	4	4	4	5	3	3	3	4	4	5	3	5	5	5	5	5	3	3	1	1	1	1	1	1	0	0	0	1	1
778	3	3	3	0	0	0	0	0	45	1	0	0	2	1	2	2	0	0	4	3	2	4	5	5	4	3	4	5	3	4	4	5	4	5	5	5	3	3	1	0	0	1	1	1	1	0	1	1	0
779	3	3	3	0	0	0	0	0	50	0	0	1	2	1	2	2	0	0	5	4	4	5	5	5	3	3	4	5	3	4	4	5	4	4	5	5	3	4	1	1	1	1	1	1	0	0	1	1	0
780	3	3	4	0	0	1	1	0	44	0	0	1	2	1	2	1	0	0	4	4	5	5	5	5	5	4	4	4	4	5	5	5	4	5	5	5	5	5	1	1	1	1	1	1	1	1	1	1	1
781	3	4	4	0	1	1	1	0	51	0	1	1	2	1	2	2	0	1	4	4	3	5	5	5	5	2	4	4	4	4	4	5	4	4	5	5	4	4	1	1	0	1	1	1	1	0	1	1	1
782	3	4	4	0	1	1	0	1	49	0	1	1	2	1	2	2	0	0	5	3	3	3	5	5	5	3	5	5	4	5	4	5	5	5	5	5	4	3	1	0	0	0	1	1	1	0	1	1	1
783	3	4	4	0	1	1	0	0	55	0	1	1	2	1	2	3	0	0	5	4	4	5	5	4	4	2	2	3	3	4	4	5	4	4	4	4	3	4	1	1	1	1	1	1	1	0	0	0	0
784	3	4	5	0	1	1	1	1	49	1	1	1	2	1	2	2	0	1	5	3	3	3	5	5	5	3	3	3	3	5	3	5	3	5	5	5	3	3	1	0	0	0	1	1	1	0	0	0	0
785	4	2	2	1	0	0	0	1	42	0	1	0	2	1	2	2	0	0	4	4	3	4	3	3	3	1	2	4	3	4	5	4	4	4	4	4	3	3	1	1	0	1	0	0	0	0	0	1	0
786	4	3	2	1	0	0	0	1	52	1	0	1	2	1	2	3	0	1	5	3	4	4	4	4	3	3	4	4	3	3	3	4	4	4	4	4	3	3	1	0	1	1	1	1	0	0	1	1	0
787	4	4	3	1	1	0	0	1	38	2	0	0	2	1	2	2	0	0	3	4	3	4	4	5	5	4	5	5	3	4	4	4	4	4	5	4	3	3	0	1	0	1	1	1	1	1	1	1	0
788	4	4	3	1	1	0	0	1	49	0	1	0	2	1	2	2	0	0	5	4	4	5	5	5	5	3	5	5	5	5	5	5	5	5	5	5	4	5	1	1	1	1	1	1	1	0	1	1	1
789	4	4	4	1	1	1	1	0	54	0	0	1	2	1	2	2	0	0	3	3	2	3	3	3	3	3	2	3	3	3	3	2	2	2	3	2	2	2	0	0	0	0	0	0	0	0	0	0	0
790	4	4	4	1	1	1	0	0	44	3	0	1	2	1	2	2	0	1	4	2	4	3	4	4	4	2	2	4	3	4	4	5	5	4	4	4	4	4	1	0	1	0	1	1	1	0	0	1	0
791	4	4	4	1	1	1	0	1	30	0	1	0	2	1	2	2	0	1	4	4	4	5	5	5	5	4	3	5	4	5	4	5	5	4	5	5	5	4	1	1	1	1	1	1	1	1	0	1	1
792	4	4	4	1	1	1	1	1	39	0	0	1	2	1	2	2	0	1	5	3	3	5	5	4	5	5	4	5	4	5	5	5	5	5	5	5	3	3	1	0	0	1	1	1	1	1	1	1	1
793	4	4	4	1	1	1	0	1	37	2	1	0	2	1	2	1	0	0	5	5	5	5	5	5	5	1	1	5	5	5	5	5	5	5	5	5	5	5	1	1	1	1	1	1	1	0	0	1	1
794	3	3	2	0	0	0	0	1	44	0	1	1	2	2	2	2	0	0	5	5	5	5	4	5	4	3	3	5	3	3	5	5	5	5	5	5	3	1	1	1	1	1	1	1	1	0	0	1	0
795	4	4	4	1	1	1	0	1	53	0	0	1	2	2	2	2	0	1	5	3	4	5	4	5	5	2	1	5	4	4	5	4	4	5	5	5	4	3	1	0	1	1	1	1	1	0	0	1	1
796	4	5	4	1	1	1	0	0	46	0	1	1	2	2	2	1	0	1	5	3	4	2	4	2	5	2	2	3	2	4	4	5	3	3	4	5	2	3	1	0	1	0	1	0	1	0	0	0	0
797	3	3	0	0	0	0	0	0	50	2	0	0	3	1	2	2	0	0	3	3	3	3	3	3	3	3	3	3	3	3	3	5	4	3	5	5	4	3	0	0	0	0	0	0	0	0	0	0	0
798	3	3	3	0	0	0	0	0	48	1	0	1	3	1	2	2	0	0	4	4	3	3	4	4	5	2	2	5	1	3	4	5	4	5	5	5	3	3	1	1	0	0	1	1	1	0	0	1	0
799	3	3	3	0	0	0	1	0	43	1	0	0	3	1	2	2	0	0	5	3	3	5	5	5	5	3	5	5	5	5	5	5	5	5	5	5	3	1	1	0	0	1	1	1	1	0	1	1	1
800	3	3	4	0	0	1	1	1	57	0	0	1	3	1	2	3	0	0	5	4	4	4	5	4	4	3	4	5	3	5	4	5	5	5	4	5	3	3	1	1	1	1	1	1	1	0	1	1	0
801	3	4	4	0	1	1	1	1	41	3	0	1	3	1	2	2	0	1	5	4	4	5	4	5	5	3	5	5	3	5	5	5	5	5	5	5	3	4	1	1	1	1	1	1	1	0	1	1	0
802	4	3	3	1	0	0	0	0	45	1	1	0	3	1	2	2	0	0	5	3	3	4	4	4	4	5	2	4	4	4	5	5	5	5	5	5	4	4	1	0	0	1	1	1	1	1	0	1	1
803	4	4	4	1	1	1	1	1	57	0	1	1	3	1	2	2	0	0	5	2	2	4	4	4	4	3	3	4	3	4	3	4	4	3	4	4	4	3	1	0	0	1	1	1	1	0	0	1	0
804	4	4	4	1	1	1	0	1	47	0	1	1	3	1	2	2	0	0	5	3	4	3	4	2	4	3	3	3	3	4	3	5	4	3	3	5	3	4	1	0	1	0	1	0	1	0	0	0	0
805	4	4	4	1	1	1	0	1	49	1	0	1	3	1	2	3	0	0	5	4	4	4	5	5	4	1	3	5	3	5	4	5	5	4	5	5	3	3	1	1	1	1	1	1	1	0	0	1	0
806	5	5	4	1	1	1	1	1	65	2	0	1	3	1	2	1	0	0	4	1	2	4	4	5	5	2	4	4	4	4	4	5	5	5	5	5	4	4	1	0	0	1	1	1	1	0	1	1	1
807	0	0	5	0	0	1	0	0	53	0	1	1	3	2	2	3	0	0	4	3	4	4	5	5	3	3	3	3	4	4	4	4	4	3	4	4	3	4	1	0	1	1	1	1	0	0	0	0	1
808	4	4	4	1	1	1	0	1	27	0	1	1	3	2	2	2	0	1	5	4	4	4	4	3	3	2	2	3	4	4	4	4	4	4	4	4	3	3	1	1	1	1	1	0	0	0	0	0	1
809	3	4	4	0	1	1	0	1	50	0	1	0	4	1	2	2	0	0	4	3	3	4	4	3	3	3	3	3	3	4	4	4	3	3	3	4	3	3	1	0	0	1	1	0	0	0	0	0	0
810	4	4	0	1	1	0	0	0	42	0	0	0	4	1	2	2	0	0	5	4	4	5	5	5	5	4	3	5	4	4	3	5	5	3	5	5	3	4	1	1	1	1	1	1	1	1	0	1	1
811	4	4	5	1	1	1	1	0	58	1	1	0	4	2	2	2	0	0	1	1	1	1	1	1	1	1	1	1	1	1	2	1	2	1	1	1	2	2	0	0	0	0	0	0	0	0	0	0	0
812	4	4	5	1	1	1	1	0	46	0	1	0	5	0	2	2	0	0	5	5	5	5	5	5	5	3	5	5	5	5	5	5	5	5	5	5	3	3	1	1	1	1	1	1	1	0	1	1	1
813	3	3	3	0	0	0	0	1	50	1	1	0	5	1	2	2	0	0	5	3	3	4	4	3	4	3	3	3	4	3	4	4	4	5	5	4	3	3	1	0	0	1	1	0	1	0	0	0	1
814	3	3	3	0	0	0	0	1	59	0	1	1	5	1	2	2	0	0	5	4	4	2	5	3	4	1	3	5	4	4	5	4	5	4	5	5	4	4	1	1	1	0	1	0	1	0	0	1	1
815	4	4	4	1	1	1	1	1	54	2	1	1	5	1	2	2	0	0	3	3	3	2	4	4	4	3	3	2	4	4	3	3	3	2	2	2	2	2	0	0	0	0	1	1	1	0	0	0	1
816	4	4	4	1	1	1	0	1	58	2	0	1	5	1	2	2	0	0	4	4	3	4	5	5	4	3	3	4	4	5	3	5	5	5	5	5	4	3	1	1	0	1	1	1	1	0	0	1	1
817	4	4	4	1	1	1	0	0	40	0	0	1	5	1	2	2	0	0	4	4	4	5	5	4	4	2	1	4	4	4	1	4	4	4	4	4	2	2	1	1	1	1	1	1	1	0	0	1	1
818	0	4	4	0	1	1	1	1	54	0	0	1	1	0	3	2	1	1	5	3	3	5	5	5	5	5	5	5	4	4	3	5	4	5	5	5	4	4	1	0	0	1	1	1	1	1	1	1	1
819	3	0	4	0	0	1	0	1	36	0	1	0	1	1	3	3	1	1	5	3	2	4	4	3	3	3	4	3	3	4	3	4	4	4	4	4	3	2	1	0	0	1	1	0	0	0	1	0	0
820	4	3	4	1	0	1	0	0	55	0	0	1	1	1	3	3	1	1	5	2	2	3	5	5	3	5	3	2	1	3	3	5	4	5	5	5	2	2	1	0	0	0	1	1	0	1	0	0	0
821	4	4	4	1	1	1	0	0	30	0	1	1	1	1	3	3	1	0	5	5	4	5	5	5	5	5	5	5	4	5	5	5	5	5	5	5	5	5	1	1	1	1	1	1	1	1	1	1	1
822	3	3	3	0	0	0	0	0	43	0	1	1	2	1	3	2	1	1	5	3	5	5	5	5	5	3	3	5	5	5	5	5	4	5	4	5	2	3	1	0	1	1	1	1	1	0	0	1	1
823	3	3	3	0	0	0	0	0	43	2	1	0	2	1	3	3	1	0	5	4	4	5	5	5	5	4	4	5	4	4	4	4	4	4	4	4	3	3	1	1	1	1	1	1	1	1	1	1	1
824	3	3	4	0	0	1	1	0	50	0	1	0	2	1	3	3	1	0	5	3	2	4	3	4	4	2	3	3	3	3	2	5	3	3	4	5	3	3	1	0	0	1	0	1	1	0	0	0	0
825	3	3	4	0	0	1	1	0	48	1	0	1	2	1	3	3	1	0	5	5	3	5	5	5	5	5	3	5	3	4	4	5	5	5	5	5	3	3	1	1	0	1	1	1	1	1	0	1	0
826	4	3	5	1	0	1	1	1	41	0	1	1	2	1	3	1	1	0	5	3	4	4	5	5	5	2	3	4	5	4	2	5	4	3	5	5	3	4	1	0	1	1	1	1	1	0	0	1	1
827	4	4	4	1	1	1	1	0	54	2	1	1	2	1	3	3	1	0	4	3	3	4	4	4	3	3	2	4	2	3	3	3	4	4	4	4	3	2	1	0	0	1	1	1	0	0	0	1	0
828	4	4	4	1	1	1	1	0	50	1	1	1	2	1	3	3	1	1	5	4	4	5	5	5	5	4	4	5	4	4	5	5	5	5	5	5	5	5	1	1	1	1	1	1	1	1	1	1	1
829	4	4	5	1	1	1	0	0	39	3	0	1	2	1	3	3	1	1	5	4	4	4	5	4	4	2	3	5	3	4	3	5	5	5	5	5	5	5	1	1	1	1	1	1	1	0	0	1	0
830	4	5	5	1	1	1	0	1	34	0	1	0	2	1	3	1	1	1	5	5	5	5	3	5	3	3	3	4	5	5	3	3	5	5	5	5	3	3	1	1	1	1	0	1	0	0	0	1	1
831	5	3	4	1	0	1	1	0	34	0	1	0	2	1	3	1	1	0	5	2	2	5	5	5	3	4	3	5	5	5	4	5	3	4	5	4	1	1	1	0	0	1	1	1	0	1	0	1	1
832	2	2	3	0	0	0	0	0	49	0	1	0	2	2	3	1	1	0	5	5	5	4	5	5	4	3	4	4	4	4	4	5	4	5	5	5	4	4	1	1	1	1	1	1	1	0	1	1	1
833	3	3	3	0	0	0	1	0	41	1	1	1	2	2	3	1	1	0	5	1	4	5	4	5	5	3	4	4	4	4	5	5	4	4	4	4	3	3	1	0	1	1	1	1	1	0	1	1	1
834	3	3	3	0	0	0	0	0	36	2	1	0	2	2	3	3	1	0	5	5	5	5	5	5	3	5	2	3	5	5	4	5	5	5	5	5	5	5	1	1	1	1	1	1	0	1	0	0	1
835	3	3	3	0	0	0	0	0	52	0	1	0	3	1	3	3	1	0	4	4	4	4	4	4	4	4	4	5	4	4	4	4	4	4	4	4	3	3	1	1	1	1	1	1	1	1	1	1	1
836	3	3	3	0	0	0	1	0	32	0	1	0	3	1	3	3	1	0	5	3	3	5	5	5	5	1	5	5	3	5	3	5	5	5	5	5	3	3	1	0	0	1	1	1	1	0	1	1	0
837	3	3	3	0	0	0	0	0	46	0	1	1	3	1	3	3	1	1	5	3	3	5	5	5	5	5	3	5	3	5	5	5	5	5	5	5	3	3	1	0	0	1	1	1	1	1	0	1	0
838	3	3	4	0	0	1	0	0	46	0	1	1	3	2	3	3	1	0	5	3	4	5	5	5	5	2	3	4	4	5	2	4	4	4	4	5	3	3	1	0	1	1	1	1	1	0	0	1	1
839	3	3	4	0	0	1	0	0	45	0	1	0	3	2	3	3	1	0	5	4	5	3	5	5	5	1	5	3	3	5	2	5	3	4	5	5	4	3	1	1	1	0	1	1	1	0	1	0	0
840	3	3	4	0	0	1	0	1	53	0	1	1	3	2	3	3	1	0	5	5	5	5	5	5	5	3	5	5	3	5	5	5	5	5	5	5	3	3	1	1	1	1	1	1	1	0	1	1	0
841	3	3	4	0	0	1	0	0	37	0	1	0	4	1	3	2	1	1	4	4	2	5	5	5	5	5	5	5	4	4	5	5	4	5	5	5	4	4	1	1	0	1	1	1	1	1	1	1	1
842	3	3	4	0	0	1	0	0	55	0	1	1	4	1	3	3	1	0	5	3	4	4	5	5	5	3	4	4	4	4	4	5	4	4	4	5	3	3	1	0	1	1	1	1	1	0	1	1	1
843	4	3	2	1	0	0	0	1	45	0	0	1	4	1	3	3	1	0	5	5	5	5	5	5	5	3	3	5	3	5	5	5	5	5	5	5	4	5	1	1	1	1	1	1	1	0	0	1	0
844	4	3	5	1	0	1	1	0	54	0	0	1	4	1	3	3	1	0	5	5	5	5	5	5	5	5	5	5	5	5	5	5	5	5	5	5	4	5	1	1	1	1	1	1	1	1	1	1	1
845	4	4	4	1	1	1	0	1	50	0	1	0	4	1	3	3	1	0	5	4	3	4	3	5	3	2	3	4	4	4	3	5	5	4	5	5	4	3	1	1	0	1	0	1	0	0	0	1	1
846	5	5	5	1	1	1	1	0	46	0	1	1	4	1	3	3	1	0	5	5	5	5	5	5	5	5	5	5	4	4	5	5	5	5	5	5	4	5	1	1	1	1	1	1	1	1	1	1	1
847	4	4	3	1	1	0	0	1	60	0	1	0	4	2	3	3	1	0	5	4	3	4	5	5	4	2	2	3	4	4	3	5	4	4	5	5	4	4	1	1	0	1	1	1	1	0	0	0	1
848	4	4	4	1	1	1	0	1	46	0	1	1	5	2	3	3	1	0	4	4	5	5	4	3	4	2	3	4	4	4	5	5	4	4	4	5	4	4	1	1	1	1	1	0	1	0	0	1	1
849	3	3	4	0	0	1	0	1	55	0	1	1	0	1	3	2	1	0	5	3	3	5	5	5	5	3	4	5	3	4	5	5	5	5	5	5	3	3	1	0	0	1	1	1	1	0	1	1	0
850	3	3	5	0	0	1	0	0	35	0	1	1	1	1	3	1	1	1	4	4	2	5	5	4	4	5	4	5	5	4	5	5	5	5	5	5	4	3	1	1	0	1	1	1	1	1	1	1	1
851	4	4	4	1	1	1	1	1	51	3	0	0	2	1	3	1	1	0	5	5	5	1	5	5	5	2	5	5	4	4	5	5	4	5	5	5	5	5	1	1	1	0	1	1	1	0	1	1	1
852	4	4	4	1	1	1	1	0	43	0	0	1	2	1	3	2	1	0	5	5	5	5	5	5	5	3	3	5	5	5	3	5	5	5	5	5	3	5	1	1	1	1	1	1	1	0	0	1	1
853	4	3	2	1	0	0	1	0	48	2	1	0	2	2	3	3	1	0	5	4	4	4	4	4	5	3	3	4	4	4	5	5	4	3	4	5	3	3	1	1	1	1	1	1	1	0	0	1	1
854	3	3	3	0	0	0	0	1	53	1	1	1	3	1	3	3	1	0	5	5	3	5	5	5	5	5	5	5	3	3	5	5	5	5	5	5	4	4	1	1	0	1	1	1	1	1	1	1	0
855	3	3	5	0	0	1	0	0	45	0	1	1	3	1	3	3	1	0	5	5	3	1	5	5	3	1	1	5	5	5	1	5	3	5	5	5	3	5	1	1	0	0	1	1	0	0	0	1	1
856	4	4	3	1	1	0	1	1	48	0	1	1	3	1	3	1	1	1	5	3	4	4	5	4	4	4	4	3	3	3	4	3	3	4	4	4	3	3	1	0	1	1	1	1	1	1	1	0	0
857	4	4	4	1	1	1	0	0	51	2	1	1	3	1	3	3	1	0	5	5	5	5	5	4	4	3	3	4	4	4	5	5	5	5	5	5	5	4	1	1	1	1	1	1	1	0	0	1	1
858	4	3	5	1	0	1	0	0	42	0	1	1	3	2	3	3	1	0	1	1	1	2	1	1	1	5	2	2	1	2	4	1	1	1	1	1	2	2	0	0	0	0	0	0	0	1	0	0	0
859	4	4	5	1	1	1	1	0	52	0	0	0	3	2	3	2	1	0	2	4	4	2	4	4	4	2	4	3	4	4	3	5	4	4	4	5	4	4	0	1	1	0	1	1	1	0	1	0	1
860	3	3	3	0	0	0	0	0	44	0	1	1	4	1	3	2	1	1	5	5	5	5	5	5	5	5	5	5	5	5	1	5	5	5	5	5	4	5	1	1	1	1	1	1	1	1	1	1	1
861	3	3	4	0	0	1	1	1	41	0	1	1	4	1	3	3	1	0	5	5	4	4	5	5	4	5	3	4	1	5	4	5	4	4	5	5	4	4	1	1	1	1	1	1	1	1	0	1	0
862	4	3	3	1	0	0	0	0	43	0	1	1	4	1	3	2	1	0	5	3	3	4	5	5	5	3	3	3	3	3	3	5	4	4	5	5	3	3	1	0	0	1	1	1	1	0	0	0	0
863	4	4	3	1	1	0	0	1	56	0	1	1	4	1	3	3	1	1	4	4	3	2	5	5	4	2	3	3	3	3	3	4	3	4	4	4	4	3	1	1	0	0	1	1	1	0	0	0	0
864	3	3	4	0	0	1	1	1	35	0	1	1	4	2	3	3	1	0	3	3	3	5	5	5	4	4	5	5	1	5	4	5	5	5	5	5	1	4	0	0	0	1	1	1	1	1	1	1	0
865	3	4	4	0	1	1	0	0	49	0	1	0	4	2	3	2	1	0	5	3	4	5	5	5	5	2	2	4	5	5	4	5	4	4	4	5	4	4	1	0	1	1	1	1	1	0	0	1	1
866	4	3	3	1	0	0	1	0	50	1	1	1	4	2	3	3	1	1	5	3	3	5	5	5	5	5	5	5	5	4	5	5	5	5	5	5	3	5	1	0	0	1	1	1	1	1	1	1	1
867	4	3	5	1	0	1	1	0	52	0	1	1	4	2	3	3	1	0	5	5	5	5	5	5	5	3	5	5	1	5	5	5	4	3	5	5	3	4	1	1	1	1	1	1	1	0	1	1	0
868	4	4	3	1	1	0	0	1	43	3	0	1	4	2	3	2	1	0	4	5	3	2	5	4	4	3	3	4	4	4	3	4	4	4	4	5	4	3	1	1	0	0	1	1	1	0	0	1	1
869	4	4	3	1	1	0	0	1	47	0	1	1	4	2	3	3	1	0	5	4	4	5	5	5	5	2	2	3	1	4	2	4	2	2	2	3	3	3	1	1	1	1	1	1	1	0	0	0	0
870	4	4	4	1	1	1	1	1	50	2	0	1	4	2	3	3	1	0	3	3	3	4	5	5	5	1	3	2	2	4	3	4	2	5	4	5	4	4	0	0	0	1	1	1	1	0	0	0	0
871	4	4	4	1	1	1	1	1	47	0	1	1	4	2	3	1	1	0	4	5	5	4	4	3	3	2	3	4	4	4	4	5	5	5	5	5	4	4	1	1	1	1	1	0	0	0	0	1	1
872	4	4	4	1	1	1	0	0	43	0	1	1	4	2	3	3	1	0	5	5	5	5	5	5	5	2	1	3	3	5	2	5	2	3	3	5	3	3	1	1	1	1	1	1	1	0	0	0	0
873	4	3	4	1	0	1	1	0	55	0	1	1	5	1	3	3	1	0	5	5	3	5	5	5	5	2	5	4	4	5	3	5	5	5	5	5	4	4	1	1	0	1	1	1	1	0	1	1	1
874	4	5	0	1	1	0	1	0	35	0	0	1	5	1	3	3	1	0	5	5	5	5	5	4	5	3	3	4	4	5	4	5	4	4	5	5	3	3	1	1	1	1	1	1	1	0	0	1	1
875	3	3	3	0	0	0	0	1	47	0	1	1	5	2	3	3	1	0	5	5	5	5	5	5	5	3	3	5	5	5	5	5	5	5	5	5	4	4	1	1	1	1	1	1	1	0	0	1	1
876	4	4	4	1	1	1	1	1	46	3	0	0	5	2	3	3	1	0	5	1	1	4	4	4	4	1	1	1	1	1	1	5	5	4	5	5	4	5	1	0	0	1	1	1	1	0	0	0	0
877	5	4	4	1	1	1	1	0	53	3	0	1	5	2	3	1	1	1	4	4	4	4	5	4	5	3	4	4	4	4	4	5	5	4	5	5	4	4	1	1	1	1	1	1	1	0	1	1	1
878	3	3	3	0	0	0	0	1	49	0	1	0	0	1	3	3	1	0	4	4	3	4	4	5	4	3	3	3	4	4	4	5	4	4	5	5	4	3	1	1	0	1	1	1	1	0	0	0	1
879	3	3	3	0	0	0	0	1	59	0	1	1	0	1	3	3	1	0	4	4	4	5	5	5	4	3	3	4	4	4	3	5	4	3	5	5	4	4	1	1	1	1	1	1	1	0	0	1	1
880	0	4	0	0	1	0	0	1	53	0	1	1	1	0	3	3	1	1	5	4	5	5	4	5	5	5	5	5	5	5	5	5	5	5	5	5	5	5	1	1	1	1	1	1	1	1	1	1	1
881	2	0	3	0	0	0	0	1	45	0	1	0	1	0	3	1	1	0	3	2	2	5	3	5	5	5	3	5	4	5	3	3	5	5	3	5	2	2	0	0	0	1	0	1	1	1	0	1	1
882	3	3	3	0	0	0	1	0	38	0	1	1	1	1	3	3	1	0	4	4	4	3	5	5	5	3	4	4	4	4	4	4	4	4	5	5	4	4	1	1	1	0	1	1	1	0	1	1	1
883	4	4	4	1	1	1	1	0	52	2	1	1	1	1	3	3	1	1	5	5	5	5	5	5	5	4	5	4	5	5	5	5	5	5	5	5	5	5	1	1	1	1	1	1	1	1	1	1	1
884	4	4	5	1	1	1	0	1	52	0	1	1	2	0	3	3	1	0	4	4	5	5	5	5	5	2	5	4	2	4	3	5	5	5	5	5	3	5	1	1	1	1	1	1	1	0	1	1	0
885	3	3	3	0	0	0	0	0	38	0	1	1	2	1	3	3	1	0	5	1	3	3	5	5	5	3	3	5	3	5	5	5	5	5	5	5	5	5	1	0	0	0	1	1	1	0	0	1	0
886	3	3	3	0	0	0	1	0	50	0	1	1	2	1	3	1	1	1	5	5	4	5	5	5	3	3	2	5	5	5	4	5	4	5	5	5	3	3	1	1	1	1	1	1	0	0	0	1	1
887	3	3	4	0	0	1	0	1	37	2	1	0	2	1	3	3	1	0	5	2	2	4	5	5	5	3	5	5	5	5	5	5	5	5	5	5	1	1	1	0	0	1	1	1	1	0	1	1	1
888	4	4	3	1	1	0	1	1	55	0	1	1	2	1	3	3	1	1	5	4	5	5	5	5	5	4	4	4	5	4	4	5	5	5	5	5	5	4	1	1	1	1	1	1	1	1	1	1	1
889	0	0	5	0	0	1	0	0	54	0	1	1	3	1	3	3	1	0	5	5	4	5	5	5	5	2	2	5	3	5	2	4	5	5	5	5	3	2	1	1	1	1	1	1	1	0	0	1	0
890	3	4	4	0	1	1	0	1	54	0	1	1	3	1	3	3	1	0	5	5	5	3	5	5	5	3	3	4	3	5	4	5	4	5	5	5	3	4	1	1	1	0	1	1	1	0	0	1	0
891	4	3	3	1	0	0	1	0	67	0	1	1	3	1	3	3	1	0	5	5	1	5	5	5	3	1	1	5	5	5	5	5	5	5	5	5	3	1	1	1	0	1	1	1	0	0	0	1	1
892	4	3	4	1	0	1	0	0	57	0	1	1	3	1	3	3	1	0	5	3	4	5	5	5	4	3	3	4	4	4	3	4	5	5	5	5	4	5	1	0	1	1	1	1	1	0	0	1	1
893	4	4	4	1	1	1	1	1	62	0	1	1	3	1	3	3	1	0	3	3	5	2	5	5	5	2	2	5	4	4	5	5	5	5	5	5	4	5	0	0	1	0	1	1	1	0	0	1	1
894	4	4	4	1	1	1	1	1	50	1	0	1	3	1	3	3	1	1	3	5	5	1	5	5	5	2	5	5	5	5	3	5	5	5	5	5	4	5	0	1	1	0	1	1	1	0	1	1	1
895	3	3	3	0	0	0	1	1	47	0	1	1	3	2	3	3	1	0	5	4	4	5	4	3	4	2	2	2	2	5	5	5	3	3	4	5	3	2	1	1	1	1	1	0	1	0	0	0	0
896	4	4	4	1	1	1	1	1	56	0	1	1	3	2	3	3	1	1	5	5	5	4	5	5	5	3	4	4	4	4	4	5	3	5	5	5	4	4	1	1	1	1	1	1	1	0	1	1	1
897	4	4	5	1	1	1	1	1	54	2	0	1	3	2	3	1	1	0	5	4	4	2	2	4	4	2	3	3	2	4	3	3	4	4	4	4	3	4	1	1	1	0	0	1	1	0	0	0	0
898	4	4	4	1	1	1	1	1	55	0	1	1	4	0	3	3	1	0	5	2	2	4	5	5	5	3	3	5	3	4	4	4	4	4	5	5	3	3	1	0	0	1	1	1	1	0	0	1	0
899	3	3	4	0	0	1	0	0	45	0	1	0	4	1	3	3	1	0	5	4	4	5	5	5	4	3	4	5	4	5	4	5	5	5	5	5	4	5	1	1	1	1	1	1	1	0	1	1	1
900	3	4	4	0	1	1	0	1	43	0	1	1	4	1	3	3	1	0	5	2	2	4	4	5	3	1	2	4	2	5	2	5	3	4	5	5	3	1	1	0	0	1	1	1	0	0	0	1	0
901	5	3	4	1	0	1	1	1	56	0	1	1	4	1	3	2	1	0	5	4	3	3	4	5	5	3	3	5	5	5	3	5	3	3	5	5	3	3	1	1	0	0	1	1	1	0	0	1	1
902	4	4	4	1	1	1	1	1	54	0	1	1	5	0	3	1	1	0	3	3	3	5	5	3	3	3	3	3	3	3	3	3	3	3	3	3	3	3	0	0	0	1	1	0	0	0	0	0	0
903	4	3	3	1	0	0	1	1	42	0	1	0	5	1	3	3	1	0	5	5	5	3	5	3	2	2	3	4	4	5	2	3	2	2	2	2	2	3	1	1	1	0	1	0	0	0	0	1	1
904	5	0	3	1	0	0	1	1	52	0	1	1	5	1	3	3	1	0	5	5	5	4	5	5	5	2	3	5	4	5	4	5	4	4	4	5	4	4	1	1	1	1	1	1	1	0	0	1	1
905	4	3	4	1	0	1	0	0	45	0	1	1	5	2	3	3	1	0	4	4	5	4	4	4	3	1	3	4	4	5	4	5	4	4	5	5	3	4	1	1	1	1	1	1	0	0	0	1	1
906	3	4	3	0	1	0	0	0	48	2	1	1	0	0	3	2	1	1	4	3	4	5	5	4	4	3	4	5	5	3	4	5	4	3	5	5	3	4	1	0	1	1	1	1	1	0	1	1	1
907	3	4	5	0	1	1	1	0	49	0	1	0	1	0	3	3	1	0	5	3	2	5	4	4	5	3	3	4	3	5	3	5	4	4	5	5	2	3	1	0	0	1	1	1	1	0	0	1	0
908	3	3	3	0	0	0	0	1	60	3	0	0	1	1	3	3	1	0	2	5	1	5	5	5	2	1	1	5	5	5	5	5	5	5	5	5	5	1	0	1	0	1	1	1	0	0	0	1	1
909	3	4	4	0	1	1	1	0	69	0	1	0	1	1	3	3	1	0	3	4	4	5	5	5	4	3	3	5	4	5	4	5	5	4	5	5	4	4	0	1	1	1	1	1	1	0	0	1	1
910	5	4	3	1	1	0	1	0	32	0	1	0	1	1	3	1	1	1	4	4	3	4	4	4	4	3	4	4	4	4	3	4	4	4	5	5	3	3	1	1	0	1	1	1	1	0	1	1	1
911	3	2	4	0	0	1	0	0	39	0	0	1	1	2	3	2	1	0	5	4	4	4	5	5	4	3	3	4	3	4	4	5	3	4	4	5	3	4	1	1	1	1	1	1	1	0	0	1	0
912	2	3	4	0	0	1	0	0	49	0	1	1	2	0	3	3	1	0	5	3	3	5	5	5	5	4	5	5	3	5	3	5	5	5	5	5	3	3	1	0	0	1	1	1	1	1	1	1	0
913	3	3	4	0	0	1	0	1	54	0	1	1	2	0	3	3	1	0	4	3	3	3	5	5	4	3	3	5	4	4	5	5	5	5	5	5	4	4	1	0	0	0	1	1	1	0	0	1	1
914	4	4	4	1	1	1	0	0	57	2	1	1	2	0	3	3	1	0	4	5	3	5	5	5	5	3	5	5	4	5	3	5	5	5	5	5	5	3	1	1	0	1	1	1	1	0	1	1	1
915	4	4	4	1	1	1	1	0	53	0	1	0	2	0	3	3	1	0	5	2	3	4	5	5	5	3	3	4	3	4	3	5	5	5	5	5	3	3	1	0	0	1	1	1	1	0	0	1	0
916	5	5	5	1	1	1	0	1	40	0	1	1	2	0	3	3	1	1	2	2	2	3	3	3	5	5	3	3	5	3	5	5	5	5	5	5	3	3	0	0	0	0	0	0	1	1	0	0	1
917	0	0	4	0	0	1	0	0	60	0	1	1	2	1	3	3	1	0	5	4	3	5	4	5	4	3	3	5	5	4	5	5	5	4	5	5	3	3	1	1	0	1	1	1	1	0	0	1	1
918	3	3	3	0	0	0	0	0	43	2	1	1	2	1	3	3	1	0	4	4	4	4	4	5	4	3	3	4	4	5	4	4	4	5	5	5	4	4	1	1	1	1	1	1	1	0	0	1	1
919	3	3	4	0	0	1	0	1	52	0	1	1	2	1	3	3	1	1	5	5	5	1	5	5	5	1	5	5	5	5	5	5	5	5	5	5	3	3	1	1	1	0	1	1	1	0	1	1	1
920	3	3	5	0	0	1	0	0	51	0	1	1	2	1	3	3	1	0	4	4	4	4	4	4	4	4	3	3	4	5	5	5	5	5	5	5	3	4	1	1	1	1	1	1	1	1	0	0	1
921	3	3	3	0	0	0	1	0	42	0	0	0	3	1	3	3	1	0	5	3	1	4	5	5	5	3	5	5	3	5	4	5	5	5	5	5	5	5	1	0	0	1	1	1	1	0	1	1	0
922	3	3	4	0	0	1	0	0	32	0	1	0	3	1	3	3	1	0	5	3	4	4	5	5	4	1	3	3	3	4	4	5	5	5	5	5	3	3	1	0	1	1	1	1	1	0	0	0	0
923	4	4	4	1	1	1	1	1	51	1	0	1	3	1	3	3	1	0	4	4	4	4	5	4	3	1	2	3	4	4	3	4	3	4	4	5	2	2	1	1	1	1	1	1	0	0	0	0	1
924	4	4	4	1	1	1	0	1	44	0	1	1	3	1	3	3	1	0	5	4	4	4	4	4	4	3	4	4	4	4	3	5	4	4	4	4	4	4	1	1	1	1	1	1	1	0	1	1	1
925	5	4	5	1	1	1	1	1	46	0	1	1	4	1	3	3	1	0	5	5	3	3	5	5	5	3	3	5	3	5	4	5	5	4	5	5	5	4	1	1	0	0	1	1	1	0	0	1	0
926	4	5	5	1	1	1	0	1	57	0	1	1	5	0	3	3	1	0	3	2	2	5	3	3	4	4	3	5	3	3	5	4	4	4	4	5	3	3	0	0	0	1	0	0	1	1	0	1	0
927	3	3	3	0	0	0	1	1	44	2	1	1	5	1	3	3	1	0	5	4	5	4	5	3	5	2	1	4	5	5	4	5	4	3	4	5	4	2	1	1	1	1	1	0	1	0	0	1	1
928	3	3	3	0	0	0	1	1	49	0	1	1	5	1	3	3	1	0	5	5	5	5	5	5	5	3	3	5	1	5	3	5	4	4	5	5	3	3	1	1	1	1	1	1	1	0	0	1	0
929	4	4	5	1	1	1	1	1	49	0	1	1	5	1	3	3	1	0	3	5	5	3	5	5	5	1	5	5	3	5	5	5	5	5	5	5	4	4	0	1	1	0	1	1	1	0	1	1	0
930	5	4	4	1	1	1	1	1	56	0	1	0	5	1	3	3	1	1	5	5	3	5	5	5	5	2	5	3	4	4	5	4	3	4	4	4	3	3	1	1	0	1	1	1	1	0	1	0	1
931	3	3	3	0	0	0	0	0	57	0	0	1	0	0	3	3	1	1	3	3	5	5	5	5	4	5	5	5	5	3	5	5	3	5	5	5	4	5	0	0	1	1	1	1	1	1	1	1	1
932	3	3	3	0	0	0	0	0	62	0	1	1	0	0	3	3	1	0	5	4	3	3	5	5	5	3	5	4	3	3	3	5	4	5	5	5	3	3	1	1	0	0	1	1	1	0	1	1	0
933	3	3	3	0	0	0	1	0	61	0	1	1	0	0	3	3	1	0	5	5	1	5	5	5	5	5	5	5	3	4	5	5	5	5	5	5	2	2	1	1	0	1	1	1	1	1	1	1	0
934	3	3	3	0	0	0	0	0	60	1	0	0	0	0	3	3	1	0	5	5	5	4	5	5	5	5	5	5	3	4	5	5	5	5	5	5	4	4	1	1	1	1	1	1	1	1	1	1	0
935	3	3	5	0	0	1	0	0	62	0	1	1	0	0	3	3	1	0	5	5	1	3	5	5	5	3	5	5	3	3	3	5	5	4	5	5	3	3	1	1	0	0	1	1	1	0	1	1	0
936	0	0	4	0	0	1	0	1	59	0	1	1	0	1	3	3	1	0	5	3	3	5	5	5	5	1	5	5	4	4	5	3	5	5	5	5	1	1	1	0	0	1	1	1	1	0	1	1	1
937	3	3	3	0	0	0	0	1	47	0	1	1	0	1	3	3	1	0	3	5	4	3	5	3	3	1	1	2	4	4	3	5	3	3	3	4	3	3	0	1	1	0	1	0	0	0	0	0	1
938	3	3	4	0	0	1	0	0	68	0	1	1	0	1	3	3	1	0	3	4	4	5	5	5	5	4	5	5	4	5	4	5	5	5	5	5	4	4	0	1	1	1	1	1	1	1	1	1	1
939	3	3	4	0	0	1	0	0	58	0	1	1	0	1	3	3	1	0	5	3	3	2	5	4	4	4	5	5	5	4	3	5	5	3	5	5	4	4	1	0	0	0	1	1	1	1	1	1	1
940	3	3	4	0	0	1	1	1	70	0	1	0	0	1	3	2	1	0	5	4	4	5	5	5	5	3	4	4	3	5	4	5	4	5	5	5	4	3	1	1	1	1	1	1	1	0	1	1	0
941	4	0	4	1	0	1	1	0	72	0	0	1	0	1	3	3	1	0	5	5	1	4	5	5	5	5	5	5	5	5	5	5	5	5	5	5	5	3	1	1	0	1	1	1	1	1	1	1	1
942	4	1	5	1	0	1	1	0	27	1	0	1	0	1	3	3	1	0	3	4	2	3	5	5	5	5	3	3	3	5	3	5	3	3	5	5	3	3	0	1	0	0	1	1	1	1	0	0	0
943	4	3	4	1	0	1	0	1	57	0	1	0	0	1	3	3	1	0	5	4	4	5	3	4	3	3	3	4	4	4	3	4	5	5	5	5	3	4	1	1	1	1	0	1	0	0	0	1	1
944	4	3	4	1	0	1	1	1	68	0	1	1	0	1	3	3	1	0	5	5	5	5	5	5	5	3	5	5	5	5	5	5	5	5	5	5	3	3	1	1	1	1	1	1	1	0	1	1	1
945	4	4	3	1	1	0	1	0	44	0	0	1	0	1	3	2	1	0	3	3	3	5	5	4	4	1	3	5	3	3	4	4	5	5	5	5	3	3	0	0	0	1	1	1	1	0	0	1	0
946	4	4	4	1	1	1	0	0	51	0	1	1	0	1	3	2	1	1	4	4	4	4	4	4	4	4	4	4	4	4	4	4	4	4	4	4	4	4	1	1	1	1	1	1	1	1	1	1	1
947	4	4	4	1	1	1	1	1	68	0	1	1	0	1	3	3	1	0	5	3	3	4	5	5	5	2	5	4	2	3	4	5	5	5	5	5	4	4	1	0	0	1	1	1	1	0	1	1	0
948	4	4	4	1	1	1	1	0	48	2	1	1	0	1	3	1	1	0	5	4	4	5	5	5	5	3	5	3	4	4	3	4	5	5	5	5	3	4	1	1	1	1	1	1	1	0	1	0	1
949	4	4	4	1	1	1	1	0	56	1	0	1	0	1	3	1	1	0	5	4	5	3	5	5	4	1	3	4	5	5	2	5	4	5	5	5	4	4	1	1	1	0	1	1	1	0	0	1	1
950	4	4	4	1	1	1	0	1	57	2	1	1	0	1	3	3	1	1	5	5	5	3	5	5	5	3	3	5	5	5	4	5	5	5	5	5	4	5	1	1	1	0	1	1	1	0	0	1	1
951	4	4	4	1	1	1	0	0	45	0	0	1	0	1	3	1	1	1	5	5	5	5	5	5	5	5	5	5	5	5	5	5	5	5	5	5	1	5	1	1	1	1	1	1	1	1	1	1	1
952	3	0	4	0	0	1	0	0	56	0	1	0	0	2	3	3	1	0	5	4	2	5	5	5	5	2	2	4	2	5	3	5	4	3	5	5	3	1	1	1	0	1	1	1	1	0	0	1	0
953	3	3	3	0	0	0	0	0	49	1	0	0	0	2	3	3	1	0	5	4	5	5	5	5	5	5	5	5	5	5	5	5	5	5	5	5	4	5	1	1	1	1	1	1	1	1	1	1	1
954	4	3	4	1	0	1	0	0	38	0	1	0	0	2	3	3	1	0	5	4	4	5	5	5	5	3	3	4	4	5	4	5	4	5	5	5	4	3	1	1	1	1	1	1	1	0	0	1	1
955	3	3	3	0	0	0	0	0	46	2	1	0	1	0	3	3	1	0	5	3	3	4	4	5	5	4	3	5	4	4	5	5	5	4	5	5	3	3	1	0	0	1	1	1	1	1	0	1	1
956	3	3	4	0	0	1	0	0	52	0	1	0	1	0	3	2	1	1	3	3	3	5	5	5	5	4	4	5	5	5	5	5	5	5	5	5	4	4	0	0	0	1	1	1	1	1	1	1	1
957	3	4	5	0	1	1	0	1	42	1	0	1	1	0	3	3	1	0	5	5	5	5	5	5	5	5	5	5	5	5	1	5	5	5	5	5	5	5	1	1	1	1	1	1	1	1	1	1	1
958	4	4	4	1	1	1	1	0	66	0	1	1	1	0	3	2	1	1	2	2	1	3	2	4	3	2	2	2	3	2	2	2	2	2	2	3	3	2	0	0	0	0	0	1	0	0	0	0	0
959	3	3	3	0	0	0	0	1	42	2	1	1	1	1	3	3	1	0	5	3	3	3	5	5	5	3	4	5	4	4	3	4	5	5	5	5	4	4	1	0	0	0	1	1	1	0	1	1	1
960	3	3	4	0	0	1	0	1	42	0	0	1	1	1	3	3	1	1	3	5	4	5	5	5	5	4	4	5	3	5	4	5	5	5	5	5	5	5	0	1	1	1	1	1	1	1	1	1	0
961	4	4	4	1	1	1	0	0	57	1	0	1	1	1	3	3	1	0	5	3	2	5	5	5	5	3	5	3	3	4	3	5	3	4	5	5	3	2	1	0	0	1	1	1	1	0	1	0	0
962	4	4	4	1	1	1	0	0	45	3	0	1	1	1	3	3	1	0	5	4	1	4	3	5	3	3	1	2	5	5	3	5	4	3	4	5	4	3	1	1	0	1	0	1	0	0	0	0	1
963	0	4	4	0	1	1	0	1	55	0	1	0	1	2	3	3	1	0	1	5	3	5	5	4	5	4	4	4	4	5	3	5	5	5	5	5	4	4	0	1	0	1	1	1	1	1	1	1	1
964	4	4	4	1	1	1	1	1	58	2	1	1	2	0	3	1	1	0	4	5	4	4	5	5	5	4	5	5	4	4	4	5	5	5	5	5	4	4	1	1	1	1	1	1	1	1	1	1	1
965	4	4	5	1	1	1	1	1	40	0	0	1	2	0	3	3	1	0	5	5	5	5	5	5	5	2	5	5	3	5	4	5	5	4	5	5	5	4	1	1	1	1	1	1	1	0	1	1	0
966	3	3	4	0	0	1	1	1	60	0	0	1	2	1	3	3	1	0	1	1	5	1	1	1	1	1	1	1	2	2	5	5	5	5	5	5	3	3	0	0	1	0	0	0	0	0	0	0	0
967	3	3	4	0	0	1	0	0	44	0	1	0	2	1	3	3	1	0	5	3	3	4	4	5	5	3	5	5	3	5	5	4	5	5	5	5	5	5	1	0	0	1	1	1	1	0	1	1	0
968	3	3	4	0	0	1	0	0	52	0	1	1	2	1	3	3	1	0	5	4	3	4	5	5	3	3	3	5	4	5	3	5	4	4	5	5	3	4	1	1	0	1	1	1	0	0	0	1	1
969	3	3	4	0	0	1	0	0	56	0	1	1	2	1	3	3	1	0	5	4	4	5	5	5	5	2	3	4	2	5	3	5	4	5	5	5	4	4	1	1	1	1	1	1	1	0	0	1	0
970	3	4	5	0	1	1	1	0	55	1	1	1	2	1	3	1	1	1	4	3	5	5	5	4	4	4	3	4	4	4	4	4	4	4	4	4	4	3	1	0	1	1	1	1	1	1	0	1	1
971	4	0	4	1	0	1	1	0	50	0	0	1	2	1	3	3	1	0	5	3	3	5	5	5	5	3	4	5	4	5	4	5	5	5	5	5	4	4	1	0	0	1	1	1	1	0	1	1	1
972	4	3	3	1	0	0	0	0	45	0	1	1	2	1	3	3	1	0	5	5	3	5	5	5	5	3	3	3	3	5	3	5	4	5	5	5	3	3	1	1	0	1	1	1	1	0	0	0	0
973	4	4	4	1	1	1	1	0	40	0	1	1	2	1	3	3	1	0	4	3	5	3	5	5	5	4	1	5	4	3	4	5	5	5	5	5	4	4	1	0	1	0	1	1	1	1	0	1	1
974	4	4	4	1	1	1	0	0	60	0	0	0	2	1	3	2	1	0	5	3	3	4	5	5	5	3	3	4	4	4	3	5	3	4	5	4	4	3	1	0	0	1	1	1	1	0	0	1	1
975	4	4	4	1	1	1	0	0	63	0	0	0	2	1	3	2	1	0	5	4	3	3	5	5	5	1	3	5	3	3	3	5	5	5	5	5	4	4	1	1	0	0	1	1	1	0	0	1	0
976	4	4	4	1	1	1	0	1	58	0	1	0	2	1	3	3	1	0	5	5	4	5	5	5	4	4	3	5	4	4	4	5	4	4	4	4	4	4	1	1	1	1	1	1	1	1	0	1	1
977	4	4	5	1	1	1	0	0	35	0	1	0	2	1	3	3	1	0	4	3	2	3	5	5	5	2	2	5	4	4	3	5	4	4	5	5	3	3	1	0	0	0	1	1	1	0	0	1	1
978	4	4	3	1	1	0	0	1	59	0	1	0	2	2	3	1	1	0	5	3	4	5	5	3	3	3	3	4	4	5	4	4	4	3	4	4	3	3	1	0	1	1	1	0	0	0	0	1	1
979	4	4	4	1	1	1	1	0	61	2	1	1	2	2	3	3	1	0	4	5	4	5	5	5	5	3	4	5	4	4	4	4	5	5	5	5	4	3	1	1	1	1	1	1	1	0	1	1	1
980	0	3	4	0	0	1	0	1	64	0	1	1	3	1	3	3	1	0	5	4	4	3	5	5	5	3	3	4	3	4	4	5	5	5	5	5	4	4	1	1	1	0	1	1	1	0	0	1	0
981	4	4	3	1	1	0	0	0	43	0	1	1	3	1	3	3	1	0	5	3	4	5	3	4	3	2	3	4	4	5	5	3	4	5	5	5	3	1	1	0	1	1	0	1	0	0	0	1	1
982	4	4	4	1	1	1	0	0	48	0	1	1	3	2	3	3	1	0	3	3	3	5	5	3	5	3	3	5	3	3	5	3	5	5	5	5	1	3	0	0	0	1	1	0	1	0	0	1	0
983	4	4	4	1	1	1	0	1	48	1	1	1	4	2	3	3	1	0	5	5	4	4	5	5	5	2	3	4	4	4	4	5	4	4	5	5	4	4	1	1	1	1	1	1	1	0	0	1	1
984	4	5	5	1	1	1	0	1	50	0	1	1	4	2	3	3	1	1	1	3	2	2	1	2	2	3	3	2	2	2	3	1	2	2	2	2	2	2	0	0	0	0	0	0	0	0	0	0	0
985	3	2	5	0	0	1	0	0	59	0	1	0	5	1	3	3	1	0	5	5	5	4	5	5	4	3	5	5	5	5	4	5	5	5	5	5	4	5	1	1	1	1	1	1	1	0	1	1	1
986	3	3	5	0	0	1	0	0	59	0	1	0	5	1	3	3	1	0	5	5	5	3	5	5	4	2	5	5	5	5	3	5	5	5	5	5	4	5	1	1	1	0	1	1	1	0	1	1	1
987	4	4	4	1	1	1	1	1	28	1	1	0	5	1	3	1	1	0	5	5	2	4	5	5	3	1	2	3	5	5	3	5	3	4	5	5	4	3	1	1	0	1	1	1	0	0	0	0	1
[truncated: 12 more columns]
