# Supplementary material for: Why people select the outpatient clinic of medical centers: a nationwide analysis in Taiwan
Source: PeerJ. 2020 Aug 27;8:e9829. doi: 10.7717/peerj.9829 (PMC7456533; doi:10.7717/peerj.9829)
Supplement: Supplemental Information 2 [file peerj-08-9829-s002.xlsx]

## Sheet: codebook
Variable Name	Variable description	Coding
EXP_LOC	past experience in primary clinics	1:Very dissatisfied,2:dissatisfied,3:unsure,4:satisfied,5: Very satisfied,0:no experience
EXP_HOSP	past experience in general hospital	1:Very dissatisfied,2:dissatisfied,3:unsure,4:satisfied,5: Very satisfied,1:no experience
EXP_MC	past experience in medical center	1:Very dissatisfied,2:dissatisfied,3:unsure,4:satisfied,5: Very satisfied,2:no experience
EXP2LOC	past experience in primary clinics	1:satisfied or very satisfied ,0: dissatisfied or no experience
EXP2HOSP	past experience in general hospital	1:satisfied or very satisfied ,0: dissatisfied or no experience
EXP2MC	past experience in medical center	1:satisfied or very satisfied ,0: dissatisfied or no experience
FAM_GP	have regular family physician	0:no,1:yes
Nsex	Sex of the respondent	male:1,female:0
Nage	age of the respondent
Narea	residency of the respondent	0:northern Taiwan,1: middle Taiwan, 2: southern Taiwan, 3: east/archipelagos Taiwan
Narea2	living area of the respondent	0: suburban/rural ;1: urban
Nmarried	maried status of the respondent	Married:1, others:0
Nincome	income degree of the respondent	0:NTD < 15000, 1:NTD 15001–30000 2:NTD 30001–50000 ,3: NTD 50001–70000 ,4.NTD > 70000,
Nedu	education level of the respondent	0:tertiary or below,1: college,3: postgraduate
YwhenSIC	preferred institution for outpatient visit	1:primary clinic, 2:general hospital, 3:medical center
Y2_SICMC	preferred institution for outpatient visit	1:medical center, 0:the others
Y2_SICGP	preferred institution for outpatient visit	1:primary clinic 0:the others
HiCopay	consider copayment is important	0:no,1:yes
f_dz_sev	consider the severity of the disease	1=not at all important, 2=low important ,3=neutral,4=moderately important, 4=extremely important
f_h_repu	institutions with a good reputation	1=not at all important, 2=low important ,3=neutral,4=moderately important, 5=extremely important
f_h_imag	the visibility of medical institutions is high	1=not at all important, 2=low important ,3=neutral,4=moderately important, 5=extremely important
f_h_traf	the institution has convenient transportation	1=not at all important, 2=low important ,3=neutral,4=moderately important, 5=extremely important
f_h_lab	the institution has advanced equipment	1=not at all important, 2=low important ,3=neutral,4=moderately important, 5=extremely important
f_h_drug	the institution has high-quality drugs	1=not at all important, 2=low important ,3=neutral,4=moderately important, 5=extremely important
f_h_spec	the institution has diverse specialties	1=not at all important, 2=low important ,3=neutral,4=moderately important, 5=extremely important
f_h_cost	low copayment	1=not at all important, 2=low important ,3=neutral,4=moderately important, 5=extremely important
f_h_chro	willing to prescribe for chronic diseases	1=not at all important, 2=low important ,3=neutral,4=moderately important, 5=extremely important
f_h_kind	the institution has friendly staff	1=not at all important, 2=low important ,3=neutral,4=moderately important, 5=extremely important
f_f_sugg	the institution was recommended by friends or relatives	1=not at all important, 2=low important ,3=neutral,4=moderately important, 5=extremely important
f_p_exp	have good medical experience	1=not at all important, 2=low important ,3=neutral,4=moderately important, 5=extremely important
f_p_wait	waiting time is not too long	1=not at all important, 2=low important ,3=neutral,4=moderately important, 5=extremely important
f_d_exce	physicians have a good medical practice.	1=not at all important, 2=low important ,3=neutral,4=moderately important, 5=extremely important
f_d_kind	physicians are gracious and kind	1=not at all important, 2=low important ,3=neutral,4=moderately important, 5=extremely important
f_d_hurr	physicians are not in a hurry	1=not at all important, 2=low important ,3=neutral,4=moderately important, 5=extremely important
f_d_pati	physicians explained in detail	1=not at all important, 2=low important ,3=neutral,4=moderately important, 5=extremely important
f_d_trus	physicians are trustworthy	1=not at all important, 2=low important ,3=neutral,4=moderately important, 5=extremely important
f_d_repu	physicians with a good reputation	1=not at all important, 2=low important ,3=neutral,4=moderately important, 5=extremely important
f_d_ima	physicians are famous	1=not at all important, 2=low important ,3=neutral,4=moderately important, 5=extremely important
ffdz_sev	consider the severity of the disease	0=low important or neutral,1=moderately or very important
ffh_repu	institutions with a good reputation	0=low important or neutral,2=moderately or very important
ffh_imag	the visibility of medical institutions is high	0=low important or neutral,3=moderately or very important
ffh_traf	the institution has convenient transportation	0=low important or neutral,4=moderately or very important
ffh_lab	the institution has advanced equipment	0=low important or neutral,5=moderately or very important
ffh_drug	the institution has high-quality drugs	0=low important or neutral,6=moderately or very important
ffh_spec	the institution has diverse specialties	0=low important or neutral,7=moderately or very important
ffh_cost	low copayment	0=low important or neutral,8=moderately or very important
ffh_chro	willing to prescribe for chronic diseases	0=low important or neutral,9=moderately or very important
ffh_kind	the institution has friendly staff	0=low important or neutral,10=moderately or very important
fff_sugg	the institution was recommended by friends or relatives	0=low important or neutral,11=moderately or very important
ffp_exp	have good medical experience	0=low important or neutral,12=moderately or very important
ffp_wait	waiting time is not too long	0=low important or neutral,13=moderately or very important
ffd_exce	physicians have a good medical practice.	0=low important or neutral,14=moderately or very important
ffd_kind	physicians are gracious and kind	0=low important or neutral,15=moderately or very important
ffd_hurr	physicians are not in a hurry	0=low important or neutral,16=moderately or very important
ffd_pati	physicians explained in detail	0=low important or neutral,17=moderately or very important
ffd_trus	physicians are trustworthy	0=low important or neutral,18=moderately or very important
ffd_repu	physicians with a good reputation	0=low important or neutral,19=moderately or very important
ffd_ima	physicians are famous	0=low important or neutral,20=moderately or very important
FAC1_1	factor I: physician factor	factor score
FAC2_1	factor II: image and reputation	factor score
FAC3_1	factor III: facility and medication	factor score
